# Supplementary material for: Robotic Systems for the Physiotherapy Treatment of Children with Cerebral Palsy: A Systematic Review
Source: Int J Environ Res Public Health. 2022 Apr 22;19(9):5116. doi: 10.3390/ijerph19095116 (PMC9100658; doi:10.3390/ijerph19095116)
Supplement: Supplementary file 1 [file ijerph-19-05116-s001.zip]

Archive with 1 entries (1 files):
- ijerph-1642309-supplementary.xml
