# Supplementary material for: Robotic Systems for the Physiotherapy Treatment of Children with Cerebral Palsy: A Systematic Review
Source: Int J Environ Res Public Health. 2022 Apr 22;19(9):5116. doi: 10.3390/ijerph19095116 (PMC9100658; doi:10.3390/ijerph19095116)
Supplement: Supplementary file 1 [file ijerph-19-05116-s001.zip › ijerph-1642309-supplementary.xml]

<?xml version="1.0" encoding="UTF-8" standalone="yes"?>
<?mso-application progid="Word.Document"?>
<pkg:package xmlns:pkg="http://schemas.microsoft.com/office/2006/xmlPackage"><pkg:part pkg:name="/_rels/.rels" pkg:contentType="application/vnd.openxmlformats-package.relationships+xml" pkg:padding="512"><pkg:xmlData><Relationships xmlns="http://schemas.openxmlformats.org/package/2006/relationships"><Relationship Id="rId3" Type="http://schemas.openxmlformats.org/officeDocument/2006/relationships/extended-properties" Target="docProps/app.xml"/><Relationship Id="rId2" Type="http://schemas.openxmlformats.org/package/2006/relationships/metadata/core-properties" Target="docProps/core.xml"/><Relationship Id="rId1" Type="http://schemas.openxmlformats.org/officeDocument/2006/relationships/officeDocument" Target="word/document.xml"/></Relationships></pkg:xmlData></pkg:part><pkg:part pkg:name="/word/document.xml" pkg:contentType="application/vnd.openxmlformats-officedocument.wordprocessingml.document.main+xml"><pkg:xmlData><w:document xmlns:wpc="http://schemas.microsoft.com/office/word/2010/wordprocessingCanvas" xmlns:cx="http://schemas.microsoft.com/office/drawing/2014/chartex" xmlns:cx1="http://schemas.microsoft.com/office/drawing/2015/9/8/chartex" xmlns:cx2="http://schemas.microsoft.com/office/drawing/2015/10/21/chartex" xmlns:cx3="http://schemas.microsoft.com/office/drawing/2016/5/9/chartex" xmlns:cx4="http://schemas.microsoft.com/office/drawing/2016/5/10/chartex" xmlns:cx5="http://schemas.microsoft.com/office/drawing/2016/5/11/chartex" xmlns:cx6="http://schemas.microsoft.com/office/drawing/2016/5/12/chartex" xmlns:cx7="http://schemas.microsoft.com/office/drawing/2016/5/13/chartex" xmlns:cx8="http://schemas.microsoft.com/office/drawing/2016/5/14/chartex" xmlns:mc="http://schemas.openxmlformats.org/markup-compatibility/2006" xmlns:aink="http://schemas.microsoft.com/office/drawing/2016/ink" xmlns:am3d="http://schemas.microsoft.com/office/drawing/2017/model3d" xmlns:o="urn:schemas-microsoft-com:office:office" xmlns:r="http://schemas.openxmlformats.org/officeDocument/2006/relationships" xmlns:m="http://schemas.openxmlformats.org/officeDocument/2006/math" xmlns:v="urn:schemas-microsoft-com:vml" xmlns:wp14="http://schemas.microsoft.com/office/word/2010/wordprocessingDrawing" xmlns:wp="http://schemas.openxmlformats.org/drawingml/2006/wordprocessingDrawing" xmlns:w10="urn:schemas-microsoft-com:office:word" xmlns:w="http://schemas.openxmlformats.org/wordprocessingml/2006/main" xmlns:w14="http://schemas.microsoft.com/office/word/2010/wordml" xmlns:w15="http://schemas.microsoft.com/office/word/2012/wordml" xmlns:w16cex="http://schemas.microsoft.com/office/word/2018/wordml/cex" xmlns:w16cid="http://schemas.microsoft.com/office/word/2016/wordml/cid" xmlns:w16="http://schemas.microsoft.com/office/word/2018/wordml" xmlns:w16sdtdh="http://schemas.microsoft.com/office/word/2020/wordml/sdtdatahash" xmlns:w16se="http://schemas.microsoft.com/office/word/2015/wordml/symex" xmlns:wpg="http://schemas.microsoft.com/office/word/2010/wordprocessingGroup" xmlns:wpi="http://schemas.microsoft.com/office/word/2010/wordprocessingInk" xmlns:wne="http://schemas.microsoft.com/office/word/2006/wordml" xmlns:wps="http://schemas.microsoft.com/office/word/2010/wordprocessingShape" mc:Ignorable="w14 w15 w16se w16cid w16 w16cex w16sdtdh wp14"><w:body><w:p w14:paraId="52D808C2" w14:textId="77777777" w:rsidR="00E45A28" w:rsidRPr="00D71118" w:rsidRDefault="00E45A28" w:rsidP="00E45A28"><w:pPr><w:pStyle w:val="MDPI62BackMatter"/><w:tabs><w:tab w:val="left" w:pos="4788"/></w:tabs><w:spacing w:before="240"/><w:rPr><w:rFonts w:eastAsiaTheme="minorEastAsia"/><w:b/><w:sz w:val="20"/><w:lang w:eastAsia="zh-CN"/></w:rPr></w:pPr><w:commentRangeStart w:id="0"/><w:commentRangeStart w:id="1"/><w:commentRangeStart w:id="2"/><w:commentRangeStart w:id="3"/><w:r w:rsidRPr="00D71118"><w:rPr><w:b/><w:sz w:val="20"/><w:highlight w:val="yellow"/></w:rPr><w:t>Appendix A</w:t></w:r><w:commentRangeEnd w:id="0"/><w:r><w:rPr><w:rStyle w:val="Refdecomentario"/><w:rFonts w:eastAsia="SimSun"/><w:noProof/><w:snapToGrid/><w:lang w:eastAsia="zh-CN" w:bidi="ar-SA"/></w:rPr><w:commentReference w:id="0"/></w:r><w:commentRangeEnd w:id="1"/><w:commentRangeEnd w:id="2"/><w:commentRangeEnd w:id="3"/><w:r w:rsidR="00F0419C"><w:rPr><w:rStyle w:val="Refdecomentario"/><w:rFonts w:eastAsia="SimSun"/><w:noProof/><w:snapToGrid/><w:lang w:eastAsia="zh-CN" w:bidi="ar-SA"/></w:rPr><w:commentReference w:id="2"/></w:r><w:r><w:rPr><w:rStyle w:val="Refdecomentario"/><w:rFonts w:eastAsia="SimSun"/><w:noProof/><w:snapToGrid/><w:lang w:eastAsia="zh-CN" w:bidi="ar-SA"/></w:rPr><w:commentReference w:id="1"/></w:r><w:r w:rsidR="00F0419C"><w:rPr><w:rStyle w:val="Refdecomentario"/><w:rFonts w:eastAsia="SimSun"/><w:noProof/><w:snapToGrid/><w:lang w:eastAsia="zh-CN" w:bidi="ar-SA"/></w:rPr><w:commentReference w:id="3"/></w:r></w:p><w:p w14:paraId="44D4DCDC" w14:textId="77777777" w:rsidR="00E45A28" w:rsidRPr="00D470BB" w:rsidRDefault="00E45A28" w:rsidP="00E45A28"><w:pPr><w:pStyle w:val="MDPI62BackMatter"/><w:tabs><w:tab w:val="left" w:pos="4788"/></w:tabs><w:spacing w:before="240"/><w:rPr><w:b/><w:bCs/><w:i/><w:iCs/></w:rPr></w:pPr><w:r w:rsidRPr="00D470BB"><w:rPr><w:b/><w:bCs/><w:i/><w:iCs/></w:rPr><w:t xml:space="preserve">- </w:t></w:r><w:proofErr w:type="spellStart"/><w:r w:rsidRPr="00D470BB"><w:rPr><w:b/><w:bCs/><w:i/><w:iCs/></w:rPr><w:t>Pubmed</w:t></w:r><w:proofErr w:type="spellEnd"/></w:p><w:p w14:paraId="3529AA5B" w14:textId="77777777" w:rsidR="00E45A28" w:rsidRPr="00D470BB" w:rsidRDefault="00E45A28" w:rsidP="00E45A28"><w:pPr><w:pStyle w:val="MDPI62BackMatter"/><w:tabs><w:tab w:val="left" w:pos="4788"/></w:tabs><w:spacing w:before="240"/><w:rPr><w:b/><w:bCs/></w:rPr></w:pPr><w:r w:rsidRPr="00D470BB"><w:rPr><w:highlight w:val="yellow"/></w:rPr><w:t xml:space="preserve">Search: </w:t></w:r><w:r w:rsidRPr="00D470BB"><w:rPr><w:b/><w:bCs/><w:highlight w:val="yellow"/></w:rPr><w:t>[robotic systems] AND [children] AND [cerebral palsy]</w:t></w:r><w:r w:rsidRPr="00D470BB"><w:rPr><w:highlight w:val="yellow"/></w:rPr><w:t xml:space="preserve"> Filters: </w:t></w:r><w:r w:rsidRPr="00D470BB"><w:rPr><w:b/><w:bCs/><w:highlight w:val="yellow"/></w:rPr><w:t xml:space="preserve">Clinical </w:t></w:r><w:commentRangeStart w:id="4"/><w:commentRangeStart w:id="5"/><w:r w:rsidRPr="00D470BB"><w:rPr><w:b/><w:bCs/><w:highlight w:val="yellow"/></w:rPr><w:t>Trial</w:t></w:r><w:commentRangeEnd w:id="4"/><w:r w:rsidRPr="00D470BB"><w:rPr><w:rStyle w:val="Refdecomentario"/><w:rFonts w:eastAsia="SimSun"/><w:noProof/><w:snapToGrid/><w:lang w:eastAsia="zh-CN" w:bidi="ar-SA"/></w:rPr><w:commentReference w:id="4"/></w:r><w:commentRangeEnd w:id="5"/><w:r w:rsidR="00F0419C"><w:rPr><w:rStyle w:val="Refdecomentario"/><w:rFonts w:eastAsia="SimSun"/><w:noProof/><w:snapToGrid/><w:lang w:eastAsia="zh-CN" w:bidi="ar-SA"/></w:rPr><w:commentReference w:id="5"/></w:r><w:r w:rsidRPr="00D470BB"><w:rPr><w:b/><w:bCs/></w:rPr><w:t xml:space="preserve"> </w:t></w:r></w:p><w:p w14:paraId="1A793502" w14:textId="77777777" w:rsidR="00E45A28" w:rsidRPr="00D470BB" w:rsidRDefault="00E45A28" w:rsidP="00E45A28"><w:pPr><w:pStyle w:val="MDPI62BackMatter"/><w:tabs><w:tab w:val="left" w:pos="4788"/></w:tabs><w:spacing w:before="240"/></w:pPr><w:r w:rsidRPr="00D470BB"><w:t>[“robot”</w:t></w:r><w:r><w:t xml:space="preserve"> </w:t></w:r><w:r w:rsidRPr="00D470BB"><w:t>[All Fields] OR “robot s”</w:t></w:r><w:r><w:t xml:space="preserve"> </w:t></w:r><w:r w:rsidRPr="00D470BB"><w:t>[All Fields] OR “robotically”</w:t></w:r><w:r><w:t xml:space="preserve"> </w:t></w:r><w:r w:rsidRPr="00D470BB"><w:t>[All Fields] OR “robotics”</w:t></w:r><w:r><w:t xml:space="preserve"> </w:t></w:r><w:r w:rsidRPr="00D470BB"><w:t>[</w:t></w:r><w:proofErr w:type="spellStart"/><w:r w:rsidRPr="00D470BB"><w:t>MeSH</w:t></w:r><w:proofErr w:type="spellEnd"/><w:r w:rsidRPr="00D470BB"><w:t xml:space="preserve"> Terms] OR “robotics”</w:t></w:r><w:r><w:t xml:space="preserve"> </w:t></w:r><w:r w:rsidRPr="00D470BB"><w:t>[All Fields] OR “robotic”</w:t></w:r><w:r><w:t xml:space="preserve"> </w:t></w:r><w:r w:rsidRPr="00D470BB"><w:t>[All Fields] OR “robotization”</w:t></w:r><w:r><w:t xml:space="preserve"> </w:t></w:r><w:r w:rsidRPr="00D470BB"><w:t>[All Fields] OR “robotized”</w:t></w:r><w:r><w:t xml:space="preserve"> </w:t></w:r><w:r w:rsidRPr="00D470BB"><w:t>[All Fields] OR “robots”</w:t></w:r><w:r><w:t xml:space="preserve"> </w:t></w:r><w:r w:rsidRPr="00D470BB"><w:t>[All Fields]] AND [“drug delivery systems”</w:t></w:r><w:r><w:t xml:space="preserve"> </w:t></w:r><w:r w:rsidRPr="00D470BB"><w:t>[</w:t></w:r><w:proofErr w:type="spellStart"/><w:r w:rsidRPr="00D470BB"><w:t>MeSH</w:t></w:r><w:proofErr w:type="spellEnd"/><w:r w:rsidRPr="00D470BB"><w:t xml:space="preserve"> Terms] OR [“drug”</w:t></w:r><w:r><w:t xml:space="preserve"> </w:t></w:r><w:r w:rsidRPr="00D470BB"><w:t>[All Fields] AND “delivery”</w:t></w:r><w:r><w:t xml:space="preserve"> </w:t></w:r><w:r w:rsidRPr="00D470BB"><w:t>[All Fields] AND “systems”</w:t></w:r><w:r><w:t xml:space="preserve"> </w:t></w:r><w:r w:rsidRPr="00D470BB"><w:t xml:space="preserve">[All Fields]] OR </w:t></w:r><w:r><w:t>[</w:t></w:r><w:r w:rsidRPr="00D470BB"><w:t>“drug delivery systems”</w:t></w:r><w:r><w:t xml:space="preserve"> </w:t></w:r><w:r w:rsidRPr="00D470BB"><w:t>[All Fields] OR “system”</w:t></w:r><w:r><w:t xml:space="preserve"> </w:t></w:r><w:r w:rsidRPr="00D470BB"><w:t>[All Fields] OR “system s”</w:t></w:r><w:r><w:t xml:space="preserve"> </w:t></w:r><w:r w:rsidRPr="00D470BB"><w:t>[All Fields] OR “systems”</w:t></w:r><w:r><w:t xml:space="preserve"> </w:t></w:r><w:r w:rsidRPr="00D470BB"><w:t>[All Fields]] AND [“child”</w:t></w:r><w:r><w:t xml:space="preserve"> </w:t></w:r><w:r w:rsidRPr="00D470BB"><w:t>[</w:t></w:r><w:proofErr w:type="spellStart"/><w:r w:rsidRPr="00D470BB"><w:t>MeSH</w:t></w:r><w:proofErr w:type="spellEnd"/><w:r w:rsidRPr="00D470BB"><w:t xml:space="preserve"> Terms] OR “child”</w:t></w:r><w:r><w:t xml:space="preserve"> </w:t></w:r><w:r w:rsidRPr="00D470BB"><w:t>[All Fields] OR “children”</w:t></w:r><w:r><w:t xml:space="preserve"> </w:t></w:r><w:r w:rsidRPr="00D470BB"><w:t>[All Fields] OR “child s”</w:t></w:r><w:r><w:t xml:space="preserve"> </w:t></w:r><w:r w:rsidRPr="00D470BB"><w:t>[All Fields] OR “children</w:t></w:r><w:r><w:t xml:space="preserve"> </w:t></w:r><w:r w:rsidRPr="00D470BB"><w:t>s”</w:t></w:r><w:r><w:t xml:space="preserve"> </w:t></w:r><w:r w:rsidRPr="00D470BB"><w:t>[All Fields] OR “</w:t></w:r><w:proofErr w:type="spellStart"/><w:r w:rsidRPr="00D470BB"><w:t>childrens</w:t></w:r><w:proofErr w:type="spellEnd"/><w:r w:rsidRPr="00D470BB"><w:t>”</w:t></w:r><w:r><w:t xml:space="preserve"> </w:t></w:r><w:r w:rsidRPr="00D470BB"><w:t>[All Fields] OR “</w:t></w:r><w:proofErr w:type="spellStart"/><w:r w:rsidRPr="00D470BB"><w:t>childs</w:t></w:r><w:proofErr w:type="spellEnd"/><w:r w:rsidRPr="00D470BB"><w:t>”</w:t></w:r><w:r><w:t xml:space="preserve"> </w:t></w:r><w:r w:rsidRPr="00D470BB"><w:t>[All Fields]] AND [“cerebral palsy”</w:t></w:r><w:r><w:t xml:space="preserve"> </w:t></w:r><w:r w:rsidRPr="00D470BB"><w:t>[</w:t></w:r><w:proofErr w:type="spellStart"/><w:r w:rsidRPr="00D470BB"><w:t>MeSH</w:t></w:r><w:proofErr w:type="spellEnd"/><w:r w:rsidRPr="00D470BB"><w:t xml:space="preserve"> Terms] OR [“cerebral”</w:t></w:r><w:r><w:t xml:space="preserve"> </w:t></w:r><w:r w:rsidRPr="00D470BB"><w:t>[All Fields] AND “palsy”</w:t></w:r><w:r><w:t xml:space="preserve"> </w:t></w:r><w:r w:rsidRPr="00D470BB"><w:t>[All Fields]] OR “cerebral palsy”</w:t></w:r><w:r><w:t xml:space="preserve"> </w:t></w:r><w:r w:rsidRPr="00D470BB"><w:t>[All Fields]] AND [</w:t></w:r><w:proofErr w:type="spellStart"/><w:r w:rsidRPr="00D470BB"><w:t>clinicaltrial</w:t></w:r><w:proofErr w:type="spellEnd"/><w:r><w:t xml:space="preserve"> </w:t></w:r><w:r w:rsidRPr="00D470BB"><w:t>[Filter]]</w:t></w:r></w:p><w:p w14:paraId="36F3604C" w14:textId="77777777" w:rsidR="00E45A28" w:rsidRPr="00D470BB" w:rsidRDefault="00E45A28" w:rsidP="00E45A28"><w:pPr><w:pStyle w:val="MDPI62BackMatter"/><w:tabs><w:tab w:val="left" w:pos="4788"/></w:tabs><w:spacing w:before="240"/><w:rPr><w:b/><w:bCs/></w:rPr></w:pPr><w:r w:rsidRPr="00D470BB"><w:rPr><w:b/><w:bCs/><w:highlight w:val="yellow"/></w:rPr><w:t>Translations</w:t></w:r></w:p><w:p w14:paraId="31C223E5" w14:textId="77777777" w:rsidR="00E45A28" w:rsidRPr="00D470BB" w:rsidRDefault="00E45A28" w:rsidP="00E45A28"><w:pPr><w:pStyle w:val="MDPI62BackMatter"/><w:tabs><w:tab w:val="left" w:pos="4788"/></w:tabs><w:spacing w:before="240"/></w:pPr><w:r w:rsidRPr="00D470BB"><w:rPr><w:b/><w:bCs/><w:highlight w:val="yellow"/></w:rPr><w:t>robotic</w:t></w:r><w:r w:rsidRPr="00D470BB"><w:t>: “robot”</w:t></w:r><w:r><w:t xml:space="preserve"> </w:t></w:r><w:r w:rsidRPr="00D470BB"><w:t>[All Fields] OR “robot’s”</w:t></w:r><w:r><w:t xml:space="preserve"> </w:t></w:r><w:r w:rsidRPr="00D470BB"><w:t>[All Fields] OR “robotically”</w:t></w:r><w:r><w:t xml:space="preserve"> </w:t></w:r><w:r w:rsidRPr="00D470BB"><w:t>[All Fields] OR “robotics”</w:t></w:r><w:r><w:t xml:space="preserve"> </w:t></w:r><w:r w:rsidRPr="00D470BB"><w:t>[</w:t></w:r><w:proofErr w:type="spellStart"/><w:r w:rsidRPr="00D470BB"><w:t>MeSH</w:t></w:r><w:proofErr w:type="spellEnd"/><w:r w:rsidRPr="00D470BB"><w:t xml:space="preserve"> Terms] OR “robotics”</w:t></w:r><w:r><w:t xml:space="preserve"> </w:t></w:r><w:r w:rsidRPr="00D470BB"><w:t>[All Fields] OR “robotic”</w:t></w:r><w:r><w:t xml:space="preserve"> </w:t></w:r><w:r w:rsidRPr="00D470BB"><w:t>[All Fields] OR “robotization”</w:t></w:r><w:r><w:t xml:space="preserve"> </w:t></w:r><w:r w:rsidRPr="00D470BB"><w:t>[All Fields] OR “robotized”</w:t></w:r><w:r><w:t xml:space="preserve"> </w:t></w:r><w:r w:rsidRPr="00D470BB"><w:t>[All Fields] OR “robots”</w:t></w:r><w:r><w:t xml:space="preserve"> </w:t></w:r><w:r w:rsidRPr="00D470BB"><w:t>[All Fields]</w:t></w:r></w:p><w:p w14:paraId="7FE7CB53" w14:textId="77777777" w:rsidR="00E45A28" w:rsidRPr="00D470BB" w:rsidRDefault="00E45A28" w:rsidP="00E45A28"><w:pPr><w:pStyle w:val="MDPI62BackMatter"/><w:tabs><w:tab w:val="left" w:pos="4788"/></w:tabs><w:spacing w:before="240"/></w:pPr><w:r w:rsidRPr="00D470BB"><w:rPr><w:b/><w:bCs/><w:highlight w:val="yellow"/></w:rPr><w:t>systems</w:t></w:r><w:r w:rsidRPr="00D470BB"><w:t>: “drug delivery systems”</w:t></w:r><w:r><w:t xml:space="preserve"> </w:t></w:r><w:r w:rsidRPr="00D470BB"><w:t>[</w:t></w:r><w:proofErr w:type="spellStart"/><w:r w:rsidRPr="00D470BB"><w:t>MeSH</w:t></w:r><w:proofErr w:type="spellEnd"/><w:r w:rsidRPr="00D470BB"><w:t xml:space="preserve"> Terms] OR [“drug”</w:t></w:r><w:r><w:t xml:space="preserve"> </w:t></w:r><w:r w:rsidRPr="00D470BB"><w:t>[All Fields] AND “delivery”</w:t></w:r><w:r><w:t xml:space="preserve"> </w:t></w:r><w:r w:rsidRPr="00D470BB"><w:t>[All Fields] AND “systems”</w:t></w:r><w:r><w:t xml:space="preserve"> </w:t></w:r><w:r w:rsidRPr="00D470BB"><w:t>[All Fields]] OR “drug delivery systems”</w:t></w:r><w:r><w:t xml:space="preserve"> </w:t></w:r><w:r w:rsidRPr="00D470BB"><w:t>[All Fields] OR “system”</w:t></w:r><w:r><w:t xml:space="preserve"> </w:t></w:r><w:r w:rsidRPr="00D470BB"><w:t>[All Fields] OR “system’s”</w:t></w:r><w:r><w:t xml:space="preserve"> </w:t></w:r><w:r w:rsidRPr="00D470BB"><w:t>[All Fields] OR “systems”</w:t></w:r><w:r><w:t xml:space="preserve"> </w:t></w:r><w:r w:rsidRPr="00D470BB"><w:t>[All Fields]</w:t></w:r></w:p><w:p w14:paraId="7A7025C3" w14:textId="77777777" w:rsidR="00E45A28" w:rsidRPr="00D470BB" w:rsidRDefault="00E45A28" w:rsidP="00E45A28"><w:pPr><w:pStyle w:val="MDPI62BackMatter"/><w:tabs><w:tab w:val="left" w:pos="4788"/></w:tabs><w:spacing w:before="240"/></w:pPr><w:r w:rsidRPr="00D470BB"><w:rPr><w:b/><w:bCs/><w:highlight w:val="yellow"/></w:rPr><w:t>children</w:t></w:r><w:r w:rsidRPr="00D470BB"><w:rPr><w:b/><w:bCs/></w:rPr><w:t>:</w:t></w:r><w:r w:rsidRPr="00D470BB"><w:t xml:space="preserve"> “child”</w:t></w:r><w:r><w:t xml:space="preserve"> </w:t></w:r><w:r w:rsidRPr="00D470BB"><w:t>[</w:t></w:r><w:proofErr w:type="spellStart"/><w:r w:rsidRPr="00D470BB"><w:t>MeSH</w:t></w:r><w:proofErr w:type="spellEnd"/><w:r w:rsidRPr="00D470BB"><w:t xml:space="preserve"> Terms] OR “child”</w:t></w:r><w:r><w:t xml:space="preserve"> </w:t></w:r><w:r w:rsidRPr="00D470BB"><w:t>[All Fields] OR “children”</w:t></w:r><w:r><w:t xml:space="preserve"> </w:t></w:r><w:r w:rsidRPr="00D470BB"><w:t>[All Fields] OR “child’s”</w:t></w:r><w:r><w:t xml:space="preserve"> </w:t></w:r><w:r w:rsidRPr="00D470BB"><w:t>[All Fields] OR “children’s”</w:t></w:r><w:r><w:t xml:space="preserve"> </w:t></w:r><w:r w:rsidRPr="00D470BB"><w:t>[All Fields] OR “</w:t></w:r><w:proofErr w:type="spellStart"/><w:r w:rsidRPr="00D470BB"><w:t>childrens</w:t></w:r><w:proofErr w:type="spellEnd"/><w:r w:rsidRPr="00D470BB"><w:t>”</w:t></w:r><w:r><w:t xml:space="preserve"> </w:t></w:r><w:r w:rsidRPr="00D470BB"><w:t>[All Fields] OR “</w:t></w:r><w:proofErr w:type="spellStart"/><w:r w:rsidRPr="00D470BB"><w:t>childs</w:t></w:r><w:proofErr w:type="spellEnd"/><w:r w:rsidRPr="00D470BB"><w:t>”</w:t></w:r><w:r><w:t xml:space="preserve"> </w:t></w:r><w:r w:rsidRPr="00D470BB"><w:t>[All Fields]</w:t></w:r></w:p><w:p w14:paraId="3B65985C" w14:textId="77777777" w:rsidR="00E45A28" w:rsidRPr="00D470BB" w:rsidRDefault="00E45A28" w:rsidP="00E45A28"><w:pPr><w:pStyle w:val="MDPI62BackMatter"/><w:tabs><w:tab w:val="left" w:pos="4788"/></w:tabs><w:spacing w:before="240"/><w:rPr><w:b/><w:bCs/><w:i/><w:iCs/></w:rPr></w:pPr><w:r w:rsidRPr="00D470BB"><w:rPr><w:b/><w:bCs/><w:highlight w:val="yellow"/></w:rPr><w:t>cerebral</w:t></w:r><w:r w:rsidRPr="00D470BB"><w:rPr><w:b/><w:bCs/></w:rPr><w:t xml:space="preserve"> palsy:</w:t></w:r><w:r w:rsidRPr="00D470BB"><w:t xml:space="preserve"> “cerebral palsy”</w:t></w:r><w:r><w:t xml:space="preserve"> </w:t></w:r><w:r w:rsidRPr="00D470BB"><w:t>[</w:t></w:r><w:proofErr w:type="spellStart"/><w:r w:rsidRPr="00D470BB"><w:t>MeSH</w:t></w:r><w:proofErr w:type="spellEnd"/><w:r w:rsidRPr="00D470BB"><w:t xml:space="preserve"> Terms] OR [“cerebral”</w:t></w:r><w:r><w:t xml:space="preserve"> </w:t></w:r><w:r w:rsidRPr="00D470BB"><w:t>[All Fields] AND “palsy”</w:t></w:r><w:r><w:t xml:space="preserve"> </w:t></w:r><w:r w:rsidRPr="00D470BB"><w:t>[All Fields]] OR “cerebral palsy”</w:t></w:r><w:r><w:t xml:space="preserve"> </w:t></w:r><w:r w:rsidRPr="00D470BB"><w:t>[All Fields]</w:t></w:r></w:p><w:p w14:paraId="4392D844" w14:textId="77777777" w:rsidR="00E45A28" w:rsidRPr="00D470BB" w:rsidRDefault="00E45A28" w:rsidP="00E45A28"><w:pPr><w:pStyle w:val="MDPI62BackMatter"/><w:tabs><w:tab w:val="left" w:pos="4788"/></w:tabs><w:spacing w:before="240"/><w:rPr><w:b/><w:bCs/><w:i/><w:iCs/></w:rPr></w:pPr></w:p><w:p w14:paraId="737F702F" w14:textId="77777777" w:rsidR="00E45A28" w:rsidRPr="00D470BB" w:rsidRDefault="00E45A28" w:rsidP="00E45A28"><w:pPr><w:pStyle w:val="MDPI62BackMatter"/><w:tabs><w:tab w:val="left" w:pos="4788"/></w:tabs><w:spacing w:before="240"/><w:rPr><w:b/><w:bCs/><w:i/><w:iCs/></w:rPr></w:pPr><w:r w:rsidRPr="00D470BB"><w:rPr><w:b/><w:bCs/><w:i/><w:iCs/></w:rPr><w:t xml:space="preserve">- </w:t></w:r><w:r w:rsidRPr="00D470BB"><w:rPr><w:b/><w:bCs/><w:i/><w:iCs/><w:highlight w:val="yellow"/></w:rPr><w:t>MEDLINE</w:t></w:r><w:r w:rsidRPr="00D470BB"><w:rPr><w:b/><w:bCs/><w:i/><w:iCs/></w:rPr><w:t xml:space="preserve"> </w:t></w:r></w:p><w:p w14:paraId="7AFF9FD9" w14:textId="77777777" w:rsidR="00E45A28" w:rsidRPr="00D470BB" w:rsidRDefault="00E45A28" w:rsidP="00E45A28"><w:pPr><w:ind w:left="2040" w:firstLine="510"/><w:rPr><w:sz w:val="18"/><w:szCs w:val="18"/></w:rPr></w:pPr><w:r w:rsidRPr="00D470BB"><w:rPr><w:b/><w:bCs/><w:sz w:val="18"/><w:szCs w:val="18"/><w:highlight w:val="yellow"/></w:rPr><w:t>TEMA</w:t></w:r><w:r w:rsidRPr="00D470BB"><w:rPr><w:b/><w:bCs/><w:sz w:val="18"/><w:szCs w:val="18"/></w:rPr><w:t xml:space="preserve"> </w:t></w:r><w:r w:rsidRPr="00D470BB"><w:rPr><w:sz w:val="18"/><w:szCs w:val="18"/></w:rPr><w:t xml:space="preserve">[robotic systems] AND [children] AND [cerebral palsy] </w:t></w:r></w:p><w:p w14:paraId="3BA453E0" w14:textId="77777777" w:rsidR="00E45A28" w:rsidRPr="00D470BB" w:rsidRDefault="00E45A28" w:rsidP="00E45A28"><w:pPr><w:pStyle w:val="MDPI62BackMatter"/><w:tabs><w:tab w:val="left" w:pos="3348"/></w:tabs><w:spacing w:before="240"/><w:rPr><w:b/><w:bCs/><w:i/><w:iCs/></w:rPr></w:pPr></w:p><w:p w14:paraId="2A327E96" w14:textId="77777777" w:rsidR="00E45A28" w:rsidRPr="00D470BB" w:rsidRDefault="00E45A28" w:rsidP="00E45A28"><w:pPr><w:pStyle w:val="MDPI62BackMatter"/><w:tabs><w:tab w:val="left" w:pos="4788"/></w:tabs><w:spacing w:before="240"/><w:rPr><w:b/><w:bCs/><w:i/><w:iCs/></w:rPr></w:pPr><w:r w:rsidRPr="00D470BB"><w:rPr><w:b/><w:bCs/><w:i/><w:iCs/></w:rPr><w:t xml:space="preserve">- </w:t></w:r><w:r w:rsidRPr="00D470BB"><w:rPr><w:b/><w:bCs/><w:i/><w:iCs/><w:highlight w:val="yellow"/></w:rPr><w:t>Web</w:t></w:r><w:r w:rsidRPr="00D470BB"><w:rPr><w:b/><w:bCs/><w:i/><w:iCs/></w:rPr><w:t xml:space="preserve"> of Science </w:t></w:r></w:p><w:p w14:paraId="6E2EFB88" w14:textId="77777777" w:rsidR="00E45A28" w:rsidRPr="00D470BB" w:rsidRDefault="00E45A28" w:rsidP="00E45A28"><w:pPr><w:pStyle w:val="MDPI62BackMatter"/><w:tabs><w:tab w:val="left" w:pos="4788"/></w:tabs><w:spacing w:before="240"/><w:rPr><w:b/><w:bCs/><w:i/><w:iCs/><w:sz w:val="20"/></w:rPr></w:pPr><w:r w:rsidRPr="00D470BB"><w:rPr><w:b/><w:bCs/><w:highlight w:val="yellow"/></w:rPr><w:t>TS</w:t></w:r><w:r><w:rPr><w:b/><w:bCs/></w:rPr><w:t xml:space="preserve"> </w:t></w:r><w:r w:rsidRPr="00D470BB"><w:rPr><w:b/><w:bCs/><w:i/><w:iCs/></w:rPr><w:t xml:space="preserve">= </w:t></w:r><w:r w:rsidRPr="00D470BB"><w:t>[robotic systems] AND [children] AND [cerebral palsy]</w:t></w:r></w:p><w:p w14:paraId="1B7495B5" w14:textId="77777777" w:rsidR="00E45A28" w:rsidRPr="00D470BB" w:rsidRDefault="00E45A28" w:rsidP="00E45A28"><w:pPr><w:pStyle w:val="MDPI62BackMatter"/><w:tabs><w:tab w:val="left" w:pos="4788"/></w:tabs><w:spacing w:before="240"/></w:pPr><w:r><w:t>(</w:t></w:r><w:r w:rsidRPr="00D470BB"><w:t>Databases: Web of Science, MEDLINE, Current Contents Connect, Russian Science Citation Index</w:t></w:r><w:r><w:t xml:space="preserve"> and</w:t></w:r><w:r w:rsidRPr="00D470BB"><w:t xml:space="preserve"> KCI</w:t></w:r><w:r><w:t xml:space="preserve"> (</w:t></w:r><w:r w:rsidRPr="00D470BB"><w:t>Korean Journal Database</w:t></w:r><w:r><w:t>))</w:t></w:r></w:p><w:p w14:paraId="629FF99F" w14:textId="77777777" w:rsidR="00E45A28" w:rsidRPr="00D470BB" w:rsidRDefault="00E45A28" w:rsidP="00E45A28"><w:pPr><w:pStyle w:val="MDPI62BackMatter"/><w:tabs><w:tab w:val="left" w:pos="4788"/></w:tabs><w:spacing w:before="240"/><w:rPr><w:b/><w:bCs/><w:i/><w:iCs/></w:rPr></w:pPr><w:r w:rsidRPr="00D470BB"><w:rPr><w:b/><w:bCs/><w:i/><w:iCs/></w:rPr><w:t xml:space="preserve">- </w:t></w:r><w:r w:rsidRPr="00D470BB"><w:rPr><w:b/><w:bCs/><w:i/><w:iCs/><w:highlight w:val="yellow"/></w:rPr><w:t>Cochrane</w:t></w:r><w:r w:rsidRPr="00D470BB"><w:rPr><w:b/><w:bCs/><w:i/><w:iCs/></w:rPr><w:t xml:space="preserve"> </w:t></w:r></w:p><w:p w14:paraId="2E3843CC" w14:textId="77777777" w:rsidR="00E45A28" w:rsidRPr="00D470BB" w:rsidRDefault="00E45A28" w:rsidP="00E45A28"><w:pPr><w:ind w:left="2040" w:firstLine="510"/><w:rPr><w:sz w:val="18"/><w:szCs w:val="18"/></w:rPr></w:pPr><w:r w:rsidRPr="00D470BB"><w:rPr><w:sz w:val="18"/><w:szCs w:val="18"/></w:rPr><w:t xml:space="preserve">[robotic systems] AND [children] AND [cerebral palsy] </w:t></w:r></w:p><w:p w14:paraId="3F8DA653" w14:textId="77777777" w:rsidR="00E45A28" w:rsidRPr="00D470BB" w:rsidRDefault="00E45A28" w:rsidP="00E45A28"><w:pPr><w:ind w:left="2040" w:firstLine="510"/><w:rPr><w:sz w:val="18"/><w:szCs w:val="18"/></w:rPr></w:pPr></w:p><w:p w14:paraId="3832A75A" w14:textId="77777777" w:rsidR="00E45A28" w:rsidRPr="00D470BB" w:rsidRDefault="00E45A28" w:rsidP="00E45A28"><w:pPr><w:pStyle w:val="MDPI62BackMatter"/><w:tabs><w:tab w:val="left" w:pos="4788"/></w:tabs><w:spacing w:before="240"/><w:rPr><w:b/><w:bCs/><w:i/><w:iCs/><w:szCs w:val="18"/></w:rPr></w:pPr><w:r w:rsidRPr="00D470BB"><w:rPr><w:b/><w:bCs/><w:i/><w:iCs/><w:szCs w:val="18"/></w:rPr><w:lastRenderedPageBreak/><w:t xml:space="preserve">- </w:t></w:r><w:proofErr w:type="spellStart"/><w:r w:rsidRPr="00D470BB"><w:rPr><w:b/><w:bCs/><w:i/><w:iCs/><w:szCs w:val="18"/><w:highlight w:val="yellow"/></w:rPr><w:t>PEDro</w:t></w:r><w:proofErr w:type="spellEnd"/><w:r w:rsidRPr="00D470BB"><w:rPr><w:b/><w:bCs/><w:i/><w:iCs/><w:szCs w:val="18"/></w:rPr><w:t xml:space="preserve"> </w:t></w:r></w:p><w:p w14:paraId="0A4B0270" w14:textId="77777777" w:rsidR="00E45A28" w:rsidRPr="00D470BB" w:rsidRDefault="00E45A28" w:rsidP="00E45A28"><w:pPr><w:pStyle w:val="MDPI62BackMatter"/><w:tabs><w:tab w:val="left" w:pos="4788"/></w:tabs><w:spacing w:before="240"/></w:pPr><w:r w:rsidRPr="00D470BB"><w:rPr><w:b/><w:bCs/><w:highlight w:val="yellow"/></w:rPr><w:t>ABSTRACT</w:t></w:r><w:r w:rsidRPr="00D470BB"><w:rPr><w:b/><w:bCs/></w:rPr><w:t xml:space="preserve"> AND TITLE</w:t></w:r><w:r w:rsidRPr="00D470BB"><w:t xml:space="preserve"> [children]</w:t></w:r><w:r><w:t>;</w:t></w:r><w:r w:rsidRPr="00D470BB"><w:t xml:space="preserve"> </w:t></w:r><w:r w:rsidRPr="00D470BB"><w:rPr><w:b/><w:bCs/></w:rPr><w:t>THERAPY</w:t></w:r><w:r w:rsidRPr="00D470BB"><w:t xml:space="preserve"> [robotic system]; </w:t></w:r><w:r w:rsidRPr="00D470BB"><w:rPr><w:b/><w:bCs/></w:rPr><w:t>PROBLEM</w:t></w:r><w:r w:rsidRPr="00D470BB"><w:t xml:space="preserve"> [cerebral palsy]</w:t></w:r></w:p><w:p w14:paraId="7AA934E3" w14:textId="77777777" w:rsidR="00E45A28" w:rsidRPr="00D470BB" w:rsidRDefault="00E45A28" w:rsidP="00E45A28"><w:pPr><w:pStyle w:val="MDPI62BackMatter"/><w:tabs><w:tab w:val="left" w:pos="4788"/></w:tabs><w:spacing w:before="240"/></w:pPr></w:p><w:p w14:paraId="485EDD21" w14:textId="77777777" w:rsidR="00E45A28" w:rsidRPr="00D470BB" w:rsidRDefault="00E45A28" w:rsidP="00E45A28"><w:pPr><w:pStyle w:val="MDPI62BackMatter"/><w:tabs><w:tab w:val="left" w:pos="4788"/></w:tabs><w:spacing w:before="240"/><w:rPr><w:b/><w:bCs/><w:i/><w:iCs/></w:rPr></w:pPr><w:r w:rsidRPr="00D470BB"><w:rPr><w:b/><w:bCs/><w:i/><w:iCs/></w:rPr><w:t xml:space="preserve">- </w:t></w:r><w:proofErr w:type="spellStart"/><w:r w:rsidRPr="00D470BB"><w:rPr><w:b/><w:bCs/><w:i/><w:iCs/><w:highlight w:val="yellow"/></w:rPr><w:t>Dialnet</w:t></w:r><w:proofErr w:type="spellEnd"/><w:r w:rsidRPr="00D470BB"><w:rPr><w:b/><w:bCs/><w:i/><w:iCs/></w:rPr><w:t xml:space="preserve"> </w:t></w:r></w:p><w:p w14:paraId="7A560DC8" w14:textId="77777777" w:rsidR="00E45A28" w:rsidRPr="00D470BB" w:rsidRDefault="00E45A28" w:rsidP="00E45A28"><w:pPr><w:pStyle w:val="MDPI62BackMatter"/><w:tabs><w:tab w:val="left" w:pos="4788"/></w:tabs><w:spacing w:before="240"/></w:pPr><w:r w:rsidRPr="00D470BB"><w:t>[robotic systems] AND [children] AND [cerebral palsy]</w:t></w:r></w:p><w:p w14:paraId="525BA6D8" w14:textId="77777777" w:rsidR="00E45A28" w:rsidRPr="00D470BB" w:rsidRDefault="00E45A28" w:rsidP="00E45A28"><w:pPr><w:pStyle w:val="MDPI62BackMatter"/><w:tabs><w:tab w:val="left" w:pos="4788"/></w:tabs><w:spacing w:before="240"/><w:rPr><w:b/><w:bCs/><w:i/><w:iCs/><w:sz w:val="20"/></w:rPr></w:pPr></w:p><w:p w14:paraId="211C899B" w14:textId="77777777" w:rsidR="00E45A28" w:rsidRPr="00D470BB" w:rsidRDefault="00E45A28" w:rsidP="00E45A28"><w:pPr><w:pStyle w:val="MDPI62BackMatter"/><w:tabs><w:tab w:val="left" w:pos="4788"/></w:tabs><w:spacing w:before="240"/><w:rPr><w:b/><w:bCs/><w:i/><w:iCs/></w:rPr></w:pPr><w:r w:rsidRPr="00D470BB"><w:rPr><w:b/><w:bCs/><w:i/><w:iCs/></w:rPr><w:t xml:space="preserve">- </w:t></w:r><w:r w:rsidRPr="00D470BB"><w:rPr><w:b/><w:bCs/><w:i/><w:iCs/><w:highlight w:val="yellow"/></w:rPr><w:t>CINAHL</w:t></w:r><w:r w:rsidRPr="00D470BB"><w:rPr><w:b/><w:bCs/><w:i/><w:iCs/></w:rPr><w:t xml:space="preserve"> </w:t></w:r></w:p><w:p w14:paraId="5ED7D0AE" w14:textId="77777777" w:rsidR="00E45A28" w:rsidRPr="00D470BB" w:rsidRDefault="00E45A28" w:rsidP="00E45A28"><w:pPr><w:pStyle w:val="MDPI62BackMatter"/><w:tabs><w:tab w:val="left" w:pos="4788"/></w:tabs><w:spacing w:before="240"/></w:pPr><w:r w:rsidRPr="00D470BB"><w:rPr><w:b/><w:bCs/></w:rPr><w:t xml:space="preserve">TX </w:t></w:r><w:r w:rsidRPr="00D470BB"><w:t>[robotic systems] AND [children] AND [cerebral palsy]</w:t></w:r></w:p><w:p w14:paraId="186D8718" w14:textId="77777777" w:rsidR="00E45A28" w:rsidRPr="00D470BB" w:rsidRDefault="00E45A28" w:rsidP="00E45A28"><w:pPr><w:pStyle w:val="MDPI62BackMatter"/><w:tabs><w:tab w:val="left" w:pos="4788"/></w:tabs><w:spacing w:before="240"/></w:pPr></w:p><w:p w14:paraId="3CE45C11" w14:textId="77777777" w:rsidR="00E45A28" w:rsidRPr="00D470BB" w:rsidRDefault="00E45A28" w:rsidP="00E45A28"><w:pPr><w:pStyle w:val="MDPI62BackMatter"/><w:tabs><w:tab w:val="left" w:pos="4788"/></w:tabs><w:spacing w:before="240"/><w:rPr><w:b/><w:bCs/><w:i/><w:iCs/></w:rPr></w:pPr><w:commentRangeStart w:id="6"/><w:commentRangeStart w:id="7"/><w:r w:rsidRPr="00D470BB"><w:rPr><w:b/><w:bCs/><w:i/><w:iCs/></w:rPr><w:t xml:space="preserve">- </w:t></w:r><w:r w:rsidRPr="00D470BB"><w:rPr><w:b/><w:bCs/><w:i/><w:iCs/><w:highlight w:val="yellow"/></w:rPr><w:t>Scopus</w:t></w:r><w:commentRangeEnd w:id="6"/><w:r w:rsidRPr="00D470BB"><w:rPr><w:rStyle w:val="Refdecomentario"/><w:rFonts w:eastAsia="SimSun"/><w:noProof/><w:snapToGrid/><w:lang w:eastAsia="zh-CN" w:bidi="ar-SA"/></w:rPr><w:commentReference w:id="6"/></w:r><w:commentRangeEnd w:id="7"/><w:r w:rsidR="00F0419C"><w:rPr><w:rStyle w:val="Refdecomentario"/><w:rFonts w:eastAsia="SimSun"/><w:noProof/><w:snapToGrid/><w:lang w:eastAsia="zh-CN" w:bidi="ar-SA"/></w:rPr><w:commentReference w:id="7"/></w:r></w:p><w:p w14:paraId="1FACC26F" w14:textId="77777777" w:rsidR="00E45A28" w:rsidRPr="00D470BB" w:rsidRDefault="00E45A28" w:rsidP="00E45A28"><w:pPr><w:pStyle w:val="MDPI62BackMatter"/><w:tabs><w:tab w:val="left" w:pos="4788"/></w:tabs><w:spacing w:before="240"/><w:rPr><w:rFonts w:cs="Calibri"/><w:color w:val="auto"/><w:szCs w:val="18"/></w:rPr></w:pPr><w:r w:rsidRPr="00D470BB"><w:rPr><w:rStyle w:val="queryoperator"/><w:rFonts w:cs="Calibri"/><w:b/><w:bCs/><w:color w:val="auto"/><w:szCs w:val="18"/><w:highlight w:val="yellow"/></w:rPr><w:t>TITLE</w:t></w:r><w:r w:rsidRPr="00D470BB"><w:rPr><w:rStyle w:val="queryoperator"/><w:rFonts w:cs="Calibri"/><w:b/><w:bCs/><w:color w:val="auto"/><w:szCs w:val="18"/></w:rPr><w:t>-ABS KEY</w:t></w:r><w:r w:rsidRPr="00D470BB"><w:rPr><w:rFonts w:cs="Calibri"/><w:color w:val="auto"/><w:szCs w:val="18"/></w:rPr><w:t xml:space="preserve"> </w:t></w:r><w:r w:rsidRPr="00D470BB"><w:rPr><w:rStyle w:val="querysrchtext"/><w:rFonts w:cs="Calibri"/><w:color w:val="auto"/><w:szCs w:val="18"/></w:rPr><w:t>[[</w:t></w:r><w:r w:rsidRPr="00D470BB"><w:rPr><w:rStyle w:val="nfasis"/><w:rFonts w:cs="Calibri"/><w:color w:val="auto"/><w:szCs w:val="18"/></w:rPr><w:t>robotic</w:t></w:r><w:r w:rsidRPr="00D470BB"><w:rPr><w:rFonts w:cs="Calibri"/><w:color w:val="auto"/><w:szCs w:val="18"/></w:rPr><w:t xml:space="preserve"> AND </w:t></w:r><w:r w:rsidRPr="00D470BB"><w:rPr><w:rStyle w:val="nfasis"/><w:rFonts w:cs="Calibri"/><w:color w:val="auto"/><w:szCs w:val="18"/></w:rPr><w:t>systems</w:t></w:r><w:r w:rsidRPr="00D470BB"><w:rPr><w:rStyle w:val="querysrchtext"/><w:rFonts w:cs="Calibri"/><w:color w:val="auto"/><w:szCs w:val="18"/></w:rPr><w:t>]</w:t></w:r><w:r w:rsidRPr="00D470BB"><w:rPr><w:rFonts w:cs="Calibri"/><w:color w:val="auto"/><w:szCs w:val="18"/></w:rPr><w:t xml:space="preserve"> </w:t></w:r><w:r w:rsidRPr="00D470BB"><w:rPr><w:rStyle w:val="querysrchtext"/><w:rFonts w:cs="Calibri"/><w:color w:val="auto"/><w:szCs w:val="18"/></w:rPr><w:t>AND</w:t></w:r><w:r w:rsidRPr="00D470BB"><w:rPr><w:rFonts w:cs="Calibri"/><w:color w:val="auto"/><w:szCs w:val="18"/></w:rPr><w:t xml:space="preserve"> </w:t></w:r><w:r w:rsidRPr="00D470BB"><w:rPr><w:rStyle w:val="querysrchtext"/><w:rFonts w:cs="Calibri"/><w:color w:val="auto"/><w:szCs w:val="18"/></w:rPr><w:t>[</w:t></w:r><w:r w:rsidRPr="00D470BB"><w:rPr><w:rStyle w:val="nfasis"/><w:rFonts w:cs="Calibri"/><w:color w:val="auto"/><w:szCs w:val="18"/></w:rPr><w:t>children</w:t></w:r><w:r w:rsidRPr="00D470BB"><w:rPr><w:rStyle w:val="querysrchtext"/><w:rFonts w:cs="Calibri"/><w:color w:val="auto"/><w:szCs w:val="18"/></w:rPr><w:t>]</w:t></w:r><w:r w:rsidRPr="00D470BB"><w:rPr><w:rFonts w:cs="Calibri"/><w:color w:val="auto"/><w:szCs w:val="18"/></w:rPr><w:t xml:space="preserve"> </w:t></w:r><w:r w:rsidRPr="00D470BB"><w:rPr><w:rStyle w:val="querysrchtext"/><w:rFonts w:cs="Calibri"/><w:color w:val="auto"/><w:szCs w:val="18"/></w:rPr><w:t>AND</w:t></w:r><w:r w:rsidRPr="00D470BB"><w:rPr><w:rFonts w:cs="Calibri"/><w:color w:val="auto"/><w:szCs w:val="18"/></w:rPr><w:t xml:space="preserve"> </w:t></w:r><w:r w:rsidRPr="00D470BB"><w:rPr><w:rStyle w:val="querysrchtext"/><w:rFonts w:cs="Calibri"/><w:color w:val="auto"/><w:szCs w:val="18"/></w:rPr><w:t>[</w:t></w:r><w:r w:rsidRPr="00D470BB"><w:rPr><w:rStyle w:val="nfasis"/><w:rFonts w:cs="Calibri"/><w:color w:val="auto"/><w:szCs w:val="18"/></w:rPr><w:t>cerebral</w:t></w:r><w:r w:rsidRPr="00D470BB"><w:rPr><w:rFonts w:cs="Calibri"/><w:color w:val="auto"/><w:szCs w:val="18"/></w:rPr><w:t xml:space="preserve"> AND </w:t></w:r><w:r w:rsidRPr="00D470BB"><w:rPr><w:rStyle w:val="nfasis"/><w:rFonts w:cs="Calibri"/><w:color w:val="auto"/><w:szCs w:val="18"/></w:rPr><w:t>palsy</w:t></w:r><w:r w:rsidRPr="00D470BB"><w:rPr><w:rStyle w:val="querysrchtext"/><w:rFonts w:cs="Calibri"/><w:color w:val="auto"/><w:szCs w:val="18"/></w:rPr><w:t>]]</w:t></w:r><w:r w:rsidRPr="00D470BB"><w:rPr><w:rFonts w:cs="Calibri"/><w:color w:val="auto"/><w:szCs w:val="18"/></w:rPr><w:t xml:space="preserve"> </w:t></w:r></w:p><w:p w14:paraId="41ABD006" w14:textId="77777777" w:rsidR="00E45A28" w:rsidRPr="00D470BB" w:rsidRDefault="00E45A28" w:rsidP="00E45A28"><w:pPr><w:pStyle w:val="MDPI62BackMatter"/><w:tabs><w:tab w:val="left" w:pos="4788"/></w:tabs><w:spacing w:before="240"/><w:rPr><w:rFonts w:cs="Calibri"/><w:b/><w:bCs/><w:color w:val="auto"/><w:szCs w:val="18"/></w:rPr></w:pPr></w:p><w:p w14:paraId="77585CC1" w14:textId="77777777" w:rsidR="00E45A28" w:rsidRPr="00D470BB" w:rsidRDefault="00E45A28" w:rsidP="00E45A28"><w:pPr><w:pStyle w:val="MDPI62BackMatter"/><w:tabs><w:tab w:val="left" w:pos="4788"/></w:tabs><w:spacing w:before="240"/><w:rPr><w:b/><w:bCs/><w:i/><w:iCs/></w:rPr></w:pPr><w:r w:rsidRPr="00D470BB"><w:rPr><w:b/><w:bCs/><w:i/><w:iCs/></w:rPr><w:t xml:space="preserve">- </w:t></w:r><w:r w:rsidRPr="00D470BB"><w:rPr><w:b/><w:bCs/><w:i/><w:iCs/><w:highlight w:val="yellow"/></w:rPr><w:t>Lilacs</w:t></w:r></w:p><w:p w14:paraId="13EB4B82" w14:textId="77777777" w:rsidR="00E45A28" w:rsidRPr="00D470BB" w:rsidRDefault="00E45A28" w:rsidP="00E45A28"><w:pPr><w:pStyle w:val="MDPI62BackMatter"/><w:tabs><w:tab w:val="left" w:pos="4788"/></w:tabs><w:spacing w:before="240"/><w:rPr><w:b/><w:bCs/><w:i/><w:iCs/><w:sz w:val="20"/></w:rPr></w:pPr><w:r w:rsidRPr="00D470BB"><w:t>[robotic systems] AND [children] AND [cerebral palsy]</w:t></w:r></w:p><w:p w14:paraId="3F76D4F1" w14:textId="77777777" w:rsidR="004E3CDE" w:rsidRDefault="004E3CDE"/><w:sectPr w:rsidR="004E3CDE" w:rsidSect="00B266A6"><w:pgSz w:w="11906" w:h="16838"/><w:pgMar w:top="1417" w:right="1701" w:bottom="1417" w:left="1701" w:header="709" w:footer="709" w:gutter="0"/><w:cols w:space="708"/><w:docGrid w:linePitch="360"/></w:sectPr></w:body></w:document></pkg:xmlData></pkg:part><pkg:part pkg:name="/word/_rels/document.xml.rels" pkg:contentType="application/vnd.openxmlformats-package.relationships+xml" pkg:padding="256"><pkg:xmlData><Relationships xmlns="http://schemas.openxmlformats.org/package/2006/relationships"><Relationship Id="rId8" Type="http://schemas.openxmlformats.org/officeDocument/2006/relationships/fontTable" Target="fontTable.xml"/><Relationship Id="rId3" Type="http://schemas.openxmlformats.org/officeDocument/2006/relationships/webSettings" Target="webSettings.xml"/><Relationship Id="rId7" Type="http://schemas.microsoft.com/office/2018/08/relationships/commentsExtensible" Target="commentsExtensible.xml"/><Relationship Id="rId2" Type="http://schemas.openxmlformats.org/officeDocument/2006/relationships/settings" Target="settings.xml"/><Relationship Id="rId1" Type="http://schemas.openxmlformats.org/officeDocument/2006/relationships/styles" Target="styles.xml"/><Relationship Id="rId6" Type="http://schemas.microsoft.com/office/2016/09/relationships/commentsIds" Target="commentsIds.xml"/><Relationship Id="rId5" Type="http://schemas.microsoft.com/office/2011/relationships/commentsExtended" Target="commentsExtended.xml"/><Relationship Id="rId10" Type="http://schemas.openxmlformats.org/officeDocument/2006/relationships/theme" Target="theme/theme1.xml"/><Relationship Id="rId4" Type="http://schemas.openxmlformats.org/officeDocument/2006/relationships/comments" Target="comments.xml"/><Relationship Id="rId9" Type="http://schemas.microsoft.com/office/2011/relationships/people" Target="people.xml"/></Relationships></pkg:xmlData></pkg:part><pkg:part pkg:name="/word/comments.xml" pkg:contentType="application/vnd.openxmlformats-officedocument.wordprocessingml.comments+xml"><pkg:xmlData><w:comments xmlns:wpc="http://schemas.microsoft.com/office/word/2010/wordprocessingCanvas" xmlns:cx="http://schemas.microsoft.com/office/drawing/2014/chartex" xmlns:cx1="http://schemas.microsoft.com/office/drawing/2015/9/8/chartex" xmlns:cx2="http://schemas.microsoft.com/office/drawing/2015/10/21/chartex" xmlns:cx3="http://schemas.microsoft.com/office/drawing/2016/5/9/chartex" xmlns:cx4="http://schemas.microsoft.com/office/drawing/2016/5/10/chartex" xmlns:cx5="http://schemas.microsoft.com/office/drawing/2016/5/11/chartex" xmlns:cx6="http://schemas.microsoft.com/office/drawing/2016/5/12/chartex" xmlns:cx7="http://schemas.microsoft.com/office/drawing/2016/5/13/chartex" xmlns:cx8="http://schemas.microsoft.com/office/drawing/2016/5/14/chartex" xmlns:mc="http://schemas.openxmlformats.org/markup-compatibility/2006" xmlns:aink="http://schemas.microsoft.com/office/drawing/2016/ink" xmlns:am3d="http://schemas.microsoft.com/office/drawing/2017/model3d" xmlns:o="urn:schemas-microsoft-com:office:office" xmlns:r="http://schemas.openxmlformats.org/officeDocument/2006/relationships" xmlns:m="http://schemas.openxmlformats.org/officeDocument/2006/math" xmlns:v="urn:schemas-microsoft-com:vml" xmlns:wp14="http://schemas.microsoft.com/office/word/2010/wordprocessingDrawing" xmlns:wp="http://schemas.openxmlformats.org/drawingml/2006/wordprocessingDrawing" xmlns:w10="urn:schemas-microsoft-com:office:word" xmlns:w="http://schemas.openxmlformats.org/wordprocessingml/2006/main" xmlns:w14="http://schemas.microsoft.com/office/word/2010/wordml" xmlns:w15="http://schemas.microsoft.com/office/word/2012/wordml" xmlns:w16cex="http://schemas.microsoft.com/office/word/2018/wordml/cex" xmlns:w16cid="http://schemas.microsoft.com/office/word/2016/wordml/cid" xmlns:w16="http://schemas.microsoft.com/office/word/2018/wordml" xmlns:w16sdtdh="http://schemas.microsoft.com/office/word/2020/wordml/sdtdatahash" xmlns:w16se="http://schemas.microsoft.com/office/word/2015/wordml/symex" xmlns:wpg="http://schemas.microsoft.com/office/word/2010/wordprocessingGroup" xmlns:wpi="http://schemas.microsoft.com/office/word/2010/wordprocessingInk" xmlns:wne="http://schemas.microsoft.com/office/word/2006/wordml" xmlns:wps="http://schemas.microsoft.com/office/word/2010/wordprocessingShape" mc:Ignorable="w14 w15 w16se w16cid w16 w16cex w16sdtdh wp14"><w:comment w:id="0" w:author="MDPI" w:date="2022-04-21T08:14:00Z" w:initials="M"><w:p w14:paraId="44BC6336" w14:textId="77777777" w:rsidR="00E45A28" w:rsidRDefault="00E45A28" w:rsidP="00E45A28"><w:pPr><w:pStyle w:val="Textocomentario"/><w:jc w:val="left"/></w:pPr><w:r><w:rPr><w:rStyle w:val="Refdecomentario"/></w:rPr><w:annotationRef/></w:r><w:r><w:t>Please cite the appendix in main text.</w:t></w:r></w:p></w:comment><w:comment w:id="2" w:author="Juan Luis Sánchez González" w:date="2022-04-22T08:12:00Z" w:initials="JLSG"><w:p w14:paraId="2DA616E7" w14:textId="64B99695" w:rsidR="00F0419C" w:rsidRDefault="00F0419C"><w:pPr><w:pStyle w:val="Textocomentario"/></w:pPr><w:r><w:rPr><w:rStyle w:val="Refdecomentario"/></w:rPr><w:annotationRef/></w:r><w:r><w:t>No</w:t></w:r></w:p></w:comment><w:comment w:id="1" w:author="MDPI" w:date="2022-04-21T08:20:00Z" w:initials="M"><w:p w14:paraId="0A36F62C" w14:textId="77777777" w:rsidR="00E45A28" w:rsidRDefault="00E45A28" w:rsidP="00E45A28"><w:pPr><w:pStyle w:val="Textocomentario"/><w:jc w:val="left"/></w:pPr><w:r><w:rPr><w:rStyle w:val="Refdecomentario"/></w:rPr><w:annotationRef/></w:r><w:r><w:t>We recommend changing this Appendix into Supplementary Materials (upload another file, e.g., word, pdf….). The format of contents can not be fully achieved by xml file (we use xml file to create website version). The contents format of Appendix in website version can not be totally same to word version, will have a huge difference.</w:t></w:r></w:p></w:comment><w:comment w:id="3" w:author="Juan Luis Sánchez González" w:date="2022-04-22T08:12:00Z" w:initials="JLSG"><w:p w14:paraId="3ED2B316" w14:textId="6EF46B02" w:rsidR="00F0419C" w:rsidRDefault="00F0419C"><w:pPr><w:pStyle w:val="Textocomentario"/></w:pPr><w:r><w:rPr><w:rStyle w:val="Refdecomentario"/></w:rPr><w:annotationRef/></w:r><w:r><w:t>Change to suplementary material</w:t></w:r></w:p></w:comment><w:comment w:id="4" w:author="mdpi535" w:date="2022-04-20T10:08:00Z" w:initials="m"><w:p w14:paraId="798EAA82" w14:textId="77777777" w:rsidR="00E45A28" w:rsidRDefault="00E45A28" w:rsidP="00E45A28"><w:pPr><w:pStyle w:val="Textocomentario"/><w:jc w:val="left"/></w:pPr><w:r><w:rPr><w:rStyle w:val="Refdecomentario"/></w:rPr><w:annotationRef/></w:r><w:r><w:t>Should all the paraghraphs be kept with no indent? Please confirm.</w:t></w:r></w:p></w:comment><w:comment w:id="5" w:author="Juan Luis Sánchez González" w:date="2022-04-22T08:12:00Z" w:initials="JLSG"><w:p w14:paraId="4B851A0B" w14:textId="36047742" w:rsidR="00F0419C" w:rsidRDefault="00F0419C"><w:pPr><w:pStyle w:val="Textocomentario"/></w:pPr><w:r><w:rPr><w:rStyle w:val="Refdecomentario"/></w:rPr><w:annotationRef/></w:r><w:r><w:t>I confirm</w:t></w:r></w:p></w:comment><w:comment w:id="6" w:author="mdpi535" w:date="2022-04-20T10:11:00Z" w:initials="m"><w:p w14:paraId="713023BA" w14:textId="77777777" w:rsidR="00E45A28" w:rsidRDefault="00E45A28" w:rsidP="00E45A28"><w:pPr><w:pStyle w:val="Textocomentario"/><w:jc w:val="left"/></w:pPr><w:r><w:rPr><w:rStyle w:val="Refdecomentario"/></w:rPr><w:annotationRef/></w:r><w:r><w:t>Also should italic and all the breaks be kept in this part? Please confirm.</w:t></w:r></w:p></w:comment><w:comment w:id="7" w:author="Juan Luis Sánchez González" w:date="2022-04-22T08:13:00Z" w:initials="JLSG"><w:p w14:paraId="24DB11F2" w14:textId="040B2F19" w:rsidR="00F0419C" w:rsidRDefault="00F0419C"><w:pPr><w:pStyle w:val="Textocomentario"/></w:pPr><w:r><w:rPr><w:rStyle w:val="Refdecomentario"/></w:rPr><w:annotationRef/></w:r><w:r><w:t>I confirm</w:t></w:r></w:p></w:comment></w:comments></pkg:xmlData></pkg:part><pkg:part pkg:name="/word/theme/theme1.xml" pkg:contentType="application/vnd.openxmlformats-officedocument.theme+xml"><pkg:xmlData><a:theme xmlns:a="http://schemas.openxmlformats.org/drawingml/2006/main" name="Office Theme"><a:themeElements><a:clrScheme name="Office"><a:dk1><a:sysClr val="windowText" lastClr="000000"/></a:dk1><a:lt1><a:sysClr val="window" lastClr="FFFFFF"/></a:lt1><a:dk2><a:srgbClr val="44546A"/></a:dk2><a:lt2><a:srgbClr val="E7E6E6"/></a:lt2><a:accent1><a:srgbClr val="5B9BD5"/></a:accent1><a:accent2><a:srgbClr val="ED7D31"/></a:accent2><a:accent3><a:srgbClr val="A5A5A5"/></a:accent3><a:accent4><a:srgbClr val="FFC000"/></a:accent4><a:accent5><a:srgbClr val="4472C4"/></a:accent5><a:accent6><a:srgbClr val="70AD47"/></a:accent6><a:hlink><a:srgbClr val="0563C1"/></a:hlink><a:folHlink><a:srgbClr val="954F72"/></a:folHlink></a:clrScheme><a:fontScheme name="Office"><a:majorFont><a:latin typeface="Calibri Light" panose="020F0302020204030204"/><a:ea typeface=""/><a:cs typeface=""/><a:font script="Jpan" typeface="游ゴシック Light"/><a:font script="Hang" typeface="맑은 고딕"/><a:font script="Hans" typeface="等线 Light"/><a:font script="Hant" typeface="新細明體"/><a:font script="Arab" typeface="Times New Roman"/><a:font script="Hebr" typeface="Times New Roman"/><a:font script="Thai" typeface="Angsana New"/><a:font script="Ethi" typeface="Nyala"/><a:font script="Beng" typeface="Vrinda"/><a:font script="Gujr" typeface="Shruti"/><a:font script="Khmr" typeface="MoolBoran"/><a:font script="Knda" typeface="Tunga"/><a:font script="Guru" typeface="Raavi"/><a:font script="Cans" typeface="Euphemia"/><a:font script="Cher" typeface="Plantagenet Cherokee"/><a:font script="Yiii" typeface="Microsoft Yi Baiti"/><a:font script="Tibt" typeface="Microsoft Himalaya"/><a:font script="Thaa" typeface="MV Boli"/><a:font script="Deva" typeface="Mangal"/><a:font script="Telu" typeface="Gautami"/><a:font script="Taml" typeface="Latha"/><a:font script="Syrc" typeface="Estrangelo Edessa"/><a:font script="Orya" typeface="Kalinga"/><a:font script="Mlym" typeface="Kartika"/><a:font script="Laoo" typeface="DokChampa"/><a:font script="Sinh" typeface="Iskoola Pota"/><a:font script="Mong" typeface="Mongolian Baiti"/><a:font script="Viet" typeface="Times New Roman"/><a:font script="Uigh" typeface="Microsoft Uighur"/><a:font script="Geor" typeface="Sylfaen"/><a:font script="Armn" typeface="Arial"/><a:font script="Bugi" typeface="Leelawadee UI"/><a:font script="Bopo" typeface="Microsoft JhengHei"/><a:font script="Java" typeface="Javanese Text"/><a:font script="Lisu" typeface="Segoe UI"/><a:font script="Mymr" typeface="Myanmar Text"/><a:font script="Nkoo" typeface="Ebrima"/><a:font script="Olck" typeface="Nirmala UI"/><a:font script="Osma" typeface="Ebrima"/><a:font script="Phag" typeface="Phagspa"/><a:font script="Syrn" typeface="Estrangelo Edessa"/><a:font script="Syrj" typeface="Estrangelo Edessa"/><a:font script="Syre" typeface="Estrangelo Edessa"/><a:font script="Sora" typeface="Nirmala UI"/><a:font script="Tale" typeface="Microsoft Tai Le"/><a:font script="Talu" typeface="Microsoft New Tai Lue"/><a:font script="Tfng" typeface="Ebrima"/></a:majorFont><a:minorFont><a:latin typeface="Calibri" panose="020F0502020204030204"/><a:ea typeface=""/><a:cs typeface=""/><a:font script="Jpan" typeface="游明朝"/><a:font script="Hang" typeface="맑은 고딕"/><a:font script="Hans" typeface="等线"/><a:font script="Hant" typeface="新細明體"/><a:font script="Arab" typeface="Arial"/><a:font script="Hebr" typeface="Arial"/><a:font script="Thai" typeface="Cordia New"/><a:font script="Ethi" typeface="Nyala"/><a:font script="Beng" typeface="Vrinda"/><a:font script="Gujr" typeface="Shruti"/><a:font script="Khmr" typeface="DaunPenh"/><a:font script="Knda" typeface="Tunga"/><a:font script="Guru" typeface="Raavi"/><a:font script="Cans" typeface="Euphemia"/><a:font script="Cher" typeface="Plantagenet Cherokee"/><a:font script="Yiii" typeface="Microsoft Yi Baiti"/><a:font script="Tibt" typeface="Microsoft Himalaya"/><a:font script="Thaa" typeface="MV Boli"/><a:font script="Deva" typeface="Mangal"/><a:font script="Telu" typeface="Gautami"/><a:font script="Taml" typeface="Latha"/><a:font script="Syrc" typeface="Estrangelo Edessa"/><a:font script="Orya" typeface="Kalinga"/><a:font script="Mlym" typeface="Kartika"/><a:font script="Laoo" typeface="DokChampa"/><a:font script="Sinh" typeface="Iskoola Pota"/><a:font script="Mong" typeface="Mongolian Baiti"/><a:font script="Viet" typeface="Arial"/><a:font script="Uigh" typeface="Microsoft Uighur"/><a:font script="Geor" typeface="Sylfaen"/><a:font script="Armn" typeface="Arial"/><a:font script="Bugi" typeface="Leelawadee UI"/><a:font script="Bopo" typeface="Microsoft JhengHei"/><a:font script="Java" typeface="Javanese Text"/><a:font script="Lisu" typeface="Segoe UI"/><a:font script="Mymr" typeface="Myanmar Text"/><a:font script="Nkoo" typeface="Ebrima"/><a:font script="Olck" typeface="Nirmala UI"/><a:font script="Osma" typeface="Ebrima"/><a:font script="Phag" typeface="Phagspa"/><a:font script="Syrn" typeface="Estrangelo Edessa"/><a:font script="Syrj" typeface="Estrangelo Edessa"/><a:font script="Syre" typeface="Estrangelo Edessa"/><a:font script="Sora" typeface="Nirmala UI"/><a:font script="Tale" typeface="Microsoft Tai Le"/><a:font script="Talu" typeface="Microsoft New Tai Lue"/><a:font script="Tfng" typeface="Ebrima"/></a:minorFont></a:fontScheme><a:fmtScheme name="Office"><a:fillStyleLst><a:solidFill><a:schemeClr val="phClr"/></a:solidFill><a:gradFill rotWithShape="1"><a:gsLst><a:gs pos="0"><a:schemeClr val="phClr"><a:lumMod val="110000"/><a:satMod val="105000"/><a:tint val="67000"/></a:schemeClr></a:gs><a:gs pos="50000"><a:schemeClr val="phClr"><a:lumMod val="105000"/><a:satMod val="103000"/><a:tint val="73000"/></a:schemeClr></a:gs><a:gs pos="100000"><a:schemeClr val="phClr"><a:lumMod val="105000"/><a:satMod val="109000"/><a:tint val="81000"/></a:schemeClr></a:gs></a:gsLst><a:lin ang="5400000" scaled="0"/></a:gradFill><a:gradFill rotWithShape="1"><a:gsLst><a:gs pos="0"><a:schemeClr val="phClr"><a:satMod val="103000"/><a:lumMod val="102000"/><a:tint val="94000"/></a:schemeClr></a:gs><a:gs pos="50000"><a:schemeClr val="phClr"><a:satMod val="110000"/><a:lumMod val="100000"/><a:shade val="100000"/></a:schemeClr></a:gs><a:gs pos="100000"><a:schemeClr val="phClr"><a:lumMod val="99000"/><a:satMod val="120000"/><a:shade val="78000"/></a:schemeClr></a:gs></a:gsLst><a:lin ang="5400000" scaled="0"/></a:gradFill></a:fillStyleLst><a:lnStyleLst><a:ln w="6350" cap="flat" cmpd="sng" algn="ctr"><a:solidFill><a:schemeClr val="phClr"/></a:solidFill><a:prstDash val="solid"/><a:miter lim="800000"/></a:ln><a:ln w="12700" cap="flat" cmpd="sng" algn="ctr"><a:solidFill><a:schemeClr val="phClr"/></a:solidFill><a:prstDash val="solid"/><a:miter lim="800000"/></a:ln><a:ln w="19050" cap="flat" cmpd="sng" algn="ctr"><a:solidFill><a:schemeClr val="phClr"/></a:solidFill><a:prstDash val="solid"/><a:miter lim="800000"/></a:ln></a:lnStyleLst><a:effectStyleLst><a:effectStyle><a:effectLst/></a:effectStyle><a:effectStyle><a:effectLst/></a:effectStyle><a:effectStyle><a:effectLst><a:outerShdw blurRad="57150" dist="19050" dir="5400000" algn="ctr" rotWithShape="0"><a:srgbClr val="000000"><a:alpha val="63000"/></a:srgbClr></a:outerShdw></a:effectLst></a:effectStyle></a:effectStyleLst><a:bgFillStyleLst><a:solidFill><a:schemeClr val="phClr"/></a:solidFill><a:solidFill><a:schemeClr val="phClr"><a:tint val="95000"/><a:satMod val="170000"/></a:schemeClr></a:solidFill><a:gradFill rotWithShape="1"><a:gsLst><a:gs pos="0"><a:schemeClr val="phClr"><a:tint val="93000"/><a:satMod val="150000"/><a:shade val="98000"/><a:lumMod val="102000"/></a:schemeClr></a:gs><a:gs pos="50000"><a:schemeClr val="phClr"><a:tint val="98000"/><a:satMod val="130000"/><a:shade val="90000"/><a:lumMod val="103000"/></a:schemeClr></a:gs><a:gs pos="100000"><a:schemeClr val="phClr"><a:shade val="63000"/><a:satMod val="120000"/></a:schemeClr></a:gs></a:gsLst><a:lin ang="5400000" scaled="0"/></a:gradFill></a:bgFillStyleLst></a:fmtScheme></a:themeElements><a:objectDefaults/><a:extraClrSchemeLst/><a:extLst><a:ext uri="{05A4C25C-085E-4340-85A3-A5531E510DB2}"><thm15:themeFamily xmlns:thm15="http://schemas.microsoft.com/office/thememl/2012/main" name="Office Theme" id="{62F939B6-93AF-4DB8-9C6B-D6C7DFDC589F}" vid="{4A3C46E8-61CC-4603-A589-7422A47A8E4A}"/></a:ext></a:extLst></a:theme></pkg:xmlData></pkg:part><pkg:part pkg:name="/word/settings.xml" pkg:contentType="application/vnd.openxmlformats-officedocument.wordprocessingml.settings+xml"><pkg:xmlData><w:settings xmlns:mc="http://schemas.openxmlformats.org/markup-compatibility/2006" xmlns:o="urn:schemas-microsoft-com:office:office" xmlns:r="http://schemas.openxmlformats.org/officeDocument/2006/relationships" xmlns:m="http://schemas.openxmlformats.org/officeDocument/2006/math" xmlns:v="urn:schemas-microsoft-com:vml" xmlns:w10="urn:schemas-microsoft-com:office:word" xmlns:w="http://schemas.openxmlformats.org/wordprocessingml/2006/main" xmlns:w14="http://schemas.microsoft.com/office/word/2010/wordml" xmlns:w15="http://schemas.microsoft.com/office/word/2012/wordml" xmlns:w16cex="http://schemas.microsoft.com/office/word/2018/wordml/cex" xmlns:w16cid="http://schemas.microsoft.com/office/word/2016/wordml/cid" xmlns:w16="http://schemas.microsoft.com/office/word/2018/wordml" xmlns:w16sdtdh="http://schemas.microsoft.com/office/word/2020/wordml/sdtdatahash" xmlns:w16se="http://schemas.microsoft.com/office/word/2015/wordml/symex" xmlns:sl="http://schemas.openxmlformats.org/schemaLibrary/2006/main" mc:Ignorable="w14 w15 w16se w16cid w16 w16cex w16sdtdh"><w:zoom w:percent="80"/><w:proofState w:spelling="clean" w:grammar="clean"/><w:defaultTabStop w:val="708"/><w:hyphenationZone w:val="425"/><w:drawingGridHorizontalSpacing w:val="110"/><w:displayHorizontalDrawingGridEvery w:val="2"/><w:displayVerticalDrawingGridEvery w:val="2"/><w:characterSpacingControl w:val="doNotCompress"/><w:compat><w:compatSetting w:name="compatibilityMode" w:uri="http://schemas.microsoft.com/office/word" w:val="15"/><w:compatSetting w:name="overrideTableStyleFontSizeAndJustification" w:uri="http://schemas.microsoft.com/office/word" w:val="1"/><w:compatSetting w:name="enableOpenTypeFeatures" w:uri="http://schemas.microsoft.com/office/word" w:val="1"/><w:compatSetting w:name="doNotFlipMirrorIndents" w:uri="http://schemas.microsoft.com/office/word" w:val="1"/><w:compatSetting w:name="differentiateMultirowTableHeaders" w:uri="http://schemas.microsoft.com/office/word" w:val="1"/><w:compatSetting w:name="useWord2013TrackBottomHyphenation" w:uri="http://schemas.microsoft.com/office/word" w:val="0"/></w:compat><w:rsids><w:rsidRoot w:val="00E45A28"/><w:rsid w:val="00234344"/><w:rsid w:val="004E3CDE"/><w:rsid w:val="004F3441"/><w:rsid w:val="00A9098C"/><w:rsid w:val="00AA4089"/><w:rsid w:val="00B266A6"/><w:rsid w:val="00E45A28"/><w:rsid w:val="00F0419C"/></w:rsids><m:mathPr><m:mathFont m:val="Cambria Math"/><m:brkBin m:val="before"/><m:brkBinSub m:val="--"/><m:smallFrac m:val="0"/><m:dispDef/><m:lMargin m:val="0"/><m:rMargin m:val="0"/><m:defJc m:val="centerGroup"/><m:wrapIndent m:val="1440"/><m:intLim m:val="subSup"/><m:naryLim m:val="undOvr"/></m:mathPr><w:themeFontLang w:val="es-ES"/><w:clrSchemeMapping w:bg1="light1" w:t1="dark1" w:bg2="light2" w:t2="dark2" w:accent1="accent1" w:accent2="accent2" w:accent3="accent3" w:accent4="accent4" w:accent5="accent5" w:accent6="accent6" w:hyperlink="hyperlink" w:followedHyperlink="followedHyperlink"/><w:shapeDefaults><o:shapedefaults v:ext="edit" spidmax="1026"/><o:shapelayout v:ext="edit"><o:idmap v:ext="edit" data="1"/></o:shapelayout></w:shapeDefaults><w:decimalSymbol w:val=","/><w:listSeparator w:val=";"/><w14:docId w14:val="7D8DA3E8"/><w15:chartTrackingRefBased/><w15:docId w15:val="{B6E1554D-B964-41E1-9894-6CBB0C9F1083}"/></w:settings></pkg:xmlData></pkg:part><pkg:part pkg:name="/word/styles.xml" pkg:contentType="application/vnd.openxmlformats-officedocument.wordprocessingml.styles+xml"><pkg:xmlData><w:styles xmlns:mc="http://schemas.openxmlformats.org/markup-compatibility/2006" xmlns:r="http://schemas.openxmlformats.org/officeDocument/2006/relationships" xmlns:w="http://schemas.openxmlformats.org/wordprocessingml/2006/main" xmlns:w14="http://schemas.microsoft.com/office/word/2010/wordml" xmlns:w15="http://schemas.microsoft.com/office/word/2012/wordml" xmlns:w16cex="http://schemas.microsoft.com/office/word/2018/wordml/cex" xmlns:w16cid="http://schemas.microsoft.com/office/word/2016/wordml/cid" xmlns:w16="http://schemas.microsoft.com/office/word/2018/wordml" xmlns:w16sdtdh="http://schemas.microsoft.com/office/word/2020/wordml/sdtdatahash" xmlns:w16se="http://schemas.microsoft.com/office/word/2015/wordml/symex" mc:Ignorable="w14 w15 w16se w16cid w16 w16cex w16sdtdh"><w:docDefaults><w:rPrDefault><w:rPr><w:rFonts w:ascii="Times New Roman" w:eastAsiaTheme="minorHAnsi" w:hAnsi="Times New Roman" w:cstheme="minorBidi"/><w:sz w:val="24"/><w:szCs w:val="22"/><w:lang w:val="es-ES" w:eastAsia="en-US" w:bidi="ar-SA"/></w:rPr></w:rPrDefault><w:pPrDefault><w:pPr><w:spacing w:after="160" w:line="259" w:lineRule="auto"/></w:pPr></w:pPrDefault></w:docDefaults><w:latentStyles w:defLockedState="0" w:defUIPriority="99" w:defSemiHidden="0" w:defUnhideWhenUsed="0" w:defQFormat="0" w:count="376"><w:lsdException w:name="Normal" w:uiPriority="0" w:qFormat="1"/><w:lsdException w:name="heading 1" w:uiPriority="9" w:qFormat="1"/><w:lsdException w:name="heading 2" w:semiHidden="1" w:uiPriority="9" w:unhideWhenUsed="1" w:qFormat="1"/><w:lsdException w:name="heading 3" w:semiHidden="1" w:uiPriority="9" w:unhideWhenUsed="1" w:qFormat="1"/><w:lsdException w:name="heading 4" w:semiHidden="1" w:uiPriority="9" w:unhideWhenUsed="1" w:qFormat="1"/><w:lsdException w:name="heading 5" w:semiHidden="1" w:uiPriority="9" w:unhideWhenUsed="1" w:qFormat="1"/><w:lsdException w:name="heading 6" w:semiHidden="1" w:uiPriority="9" w:unhideWhenUsed="1" w:qFormat="1"/><w:lsdException w:name="heading 7" w:semiHidden="1" w:uiPriority="9" w:unhideWhenUsed="1" w:qFormat="1"/><w:lsdException w:name="heading 8" w:semiHidden="1" w:uiPriority="9" w:unhideWhenUsed="1" w:qFormat="1"/><w:lsdException w:name="heading 9" w:semiHidden="1" w:uiPriority="9" w:unhideWhenUsed="1" w:qFormat="1"/><w:lsdException w:name="index 1" w:semiHidden="1" w:unhideWhenUsed="1"/><w:lsdException w:name="index 2" w:semiHidden="1" w:unhideWhenUsed="1"/><w:lsdException w:name="index 3" w:semiHidden="1" w:unhideWhenUsed="1"/><w:lsdException w:name="index 4" w:semiHidden="1" w:unhideWhenUsed="1"/><w:lsdException w:name="index 5" w:semiHidden="1" w:unhideWhenUsed="1"/><w:lsdException w:name="index 6" w:semiHidden="1" w:unhideWhenUsed="1"/><w:lsdException w:name="index 7" w:semiHidden="1" w:unhideWhenUsed="1"/><w:lsdException w:name="index 8" w:semiHidden="1" w:unhideWhenUsed="1"/><w:lsdException w:name="index 9" w:semiHidden="1" w:unhideWhenUsed="1"/><w:lsdException w:name="toc 1" w:semiHidden="1" w:uiPriority="39" w:unhideWhenUsed="1"/><w:lsdException w:name="toc 2" w:semiHidden="1" w:uiPriority="39" w:unhideWhenUsed="1"/><w:lsdException w:name="toc 3" w:semiHidden="1" w:uiPriority="39" w:unhideWhenUsed="1"/><w:lsdException w:name="toc 4" w:semiHidden="1" w:uiPriority="39" w:unhideWhenUsed="1"/><w:lsdException w:name="toc 5" w:semiHidden="1" w:uiPriority="39" w:unhideWhenUsed="1"/><w:lsdException w:name="toc 6" w:semiHidden="1" w:uiPriority="39" w:unhideWhenUsed="1"/><w:lsdException w:name="toc 7" w:semiHidden="1" w:uiPriority="39" w:unhideWhenUsed="1"/><w:lsdException w:name="toc 8" w:semiHidden="1" w:uiPriority="39" w:unhideWhenUsed="1"/><w:lsdException w:name="toc 9" w:semiHidden="1" w:uiPriority="39" w:unhideWhenUsed="1"/><w:lsdException w:name="Normal Indent" w:semiHidden="1" w:unhideWhenUsed="1"/><w:lsdException w:name="footnote text" w:semiHidden="1" w:unhideWhenUsed="1"/><w:lsdException w:name="annotation text" w:semiHidden="1" w:uiPriority="0" w:unhideWhenUsed="1"/><w:lsdException w:name="header" w:semiHidden="1" w:unhideWhenUsed="1"/><w:lsdException w:name="footer" w:semiHidden="1" w:unhideWhenUsed="1"/><w:lsdException w:name="index heading" w:semiHidden="1" w:unhideWhenUsed="1"/><w:lsdException w:name="caption" w:semiHidden="1" w:uiPriority="35" w:unhideWhenUsed="1" w:qFormat="1"/><w:lsdException w:name="table of figures" w:semiHidden="1" w:unhideWhenUsed="1"/><w:lsdException w:name="envelope address" w:semiHidden="1" w:unhideWhenUsed="1"/><w:lsdException w:name="envelope return" w:semiHidden="1" w:unhideWhenUsed="1"/><w:lsdException w:name="footnote reference" w:semiHidden="1" w:unhideWhenUsed="1"/><w:lsdException w:name="annotation reference" w:semiHidden="1" w:uiPriority="0" w:unhideWhenUsed="1"/><w:lsdException w:name="line number" w:semiHidden="1" w:unhideWhenUsed="1"/><w:lsdException w:name="page number" w:semiHidden="1" w:unhideWhenUsed="1"/><w:lsdException w:name="endnote reference" w:semiHidden="1" w:unhideWhenUsed="1"/><w:lsdException w:name="endnote text" w:semiHidden="1" w:unhideWhenUsed="1"/><w:lsdException w:name="table of authorities" w:semiHidden="1" w:unhideWhenUsed="1"/><w:lsdException w:name="macro" w:semiHidden="1" w:unhideWhenUsed="1"/><w:lsdException w:name="toa heading" w:semiHidden="1" w:unhideWhenUsed="1"/><w:lsdException w:name="List" w:semiHidden="1" w:unhideWhenUsed="1"/><w:lsdException w:name="List Bullet" w:semiHidden="1" w:unhideWhenUsed="1"/><w:lsdException w:name="List Number" w:semiHidden="1" w:unhideWhenUsed="1"/><w:lsdException w:name="List 2" w:semiHidden="1" w:unhideWhenUsed="1"/><w:lsdException w:name="List 3" w:semiHidden="1" w:unhideWhenUsed="1"/><w:lsdException w:name="List 4" w:semiHidden="1" w:unhideWhenUsed="1"/><w:lsdException w:name="List 5" w:semiHidden="1" w:unhideWhenUsed="1"/><w:lsdException w:name="List Bullet 2" w:semiHidden="1" w:unhideWhenUsed="1"/><w:lsdException w:name="List Bullet 3" w:semiHidden="1" w:unhideWhenUsed="1"/><w:lsdException w:name="List Bullet 4" w:semiHidden="1" w:unhideWhenUsed="1"/><w:lsdException w:name="List Bullet 5" w:semiHidden="1" w:unhideWhenUsed="1"/><w:lsdException w:name="List Number 2" w:semiHidden="1" w:unhideWhenUsed="1"/><w:lsdException w:name="List Number 3" w:semiHidden="1" w:unhideWhenUsed="1"/><w:lsdException w:name="List Number 4" w:semiHidden="1" w:unhideWhenUsed="1"/><w:lsdException w:name="List Number 5" w:semiHidden="1" w:unhideWhenUsed="1"/><w:lsdException w:name="Title" w:uiPriority="10" w:qFormat="1"/><w:lsdException w:name="Closing" w:semiHidden="1" w:unhideWhenUsed="1"/><w:lsdException w:name="Signature" w:semiHidden="1" w:unhideWhenUsed="1"/><w:lsdException w:name="Default Paragraph Font" w:semiHidden="1" w:uiPriority="1" w:unhideWhenUsed="1"/><w:lsdException w:name="Body Text" w:semiHidden="1" w:unhideWhenUsed="1"/><w:lsdException w:name="Body Text Indent" w:semiHidden="1" w:unhideWhenUsed="1"/><w:lsdException w:name="List Continue" w:semiHidden="1" w:unhideWhenUsed="1"/><w:lsdException w:name="List Continue 2" w:semiHidden="1" w:unhideWhenUsed="1"/><w:lsdException w:name="List Continue 3" w:semiHidden="1" w:unhideWhenUsed="1"/><w:lsdException w:name="List Continue 4" w:semiHidden="1" w:unhideWhenUsed="1"/><w:lsdException w:name="List Continue 5" w:semiHidden="1" w:unhideWhenUsed="1"/><w:lsdException w:name="Message Header" w:semiHidden="1" w:unhideWhenUsed="1"/><w:lsdException w:name="Subtitle" w:uiPriority="11" w:qFormat="1"/><w:lsdException w:name="Salutation" w:semiHidden="1" w:unhideWhenUsed="1"/><w:lsdException w:name="Date" w:semiHidden="1" w:unhideWhenUsed="1"/><w:lsdException w:name="Body Text First Indent" w:semiHidden="1" w:unhideWhenUsed="1"/><w:lsdException w:name="Body Text First Indent 2" w:semiHidden="1" w:unhideWhenUsed="1"/><w:lsdException w:name="Note Heading" w:semiHidden="1" w:unhideWhenUsed="1"/><w:lsdException w:name="Body Text 2" w:semiHidden="1" w:unhideWhenUsed="1"/><w:lsdException w:name="Body Text 3" w:semiHidden="1" w:unhideWhenUsed="1"/><w:lsdException w:name="Body Text Indent 2" w:semiHidden="1" w:unhideWhenUsed="1"/><w:lsdException w:name="Body Text Indent 3" w:semiHidden="1" w:unhideWhenUsed="1"/><w:lsdException w:name="Block Text" w:semiHidden="1" w:unhideWhenUsed="1"/><w:lsdException w:name="Hyperlink" w:semiHidden="1" w:unhideWhenUsed="1"/><w:lsdException w:name="FollowedHyperlink" w:semiHidden="1" w:unhideWhenUsed="1"/><w:lsdException w:name="Strong" w:uiPriority="22" w:qFormat="1"/><w:lsdException w:name="Emphasis" w:uiPriority="20" w:qFormat="1"/><w:lsdException w:name="Document Map" w:semiHidden="1" w:unhideWhenUsed="1"/><w:lsdException w:name="Plain Text" w:semiHidden="1" w:unhideWhenUsed="1"/><w:lsdException w:name="E-mail Signature" w:semiHidden="1" w:unhideWhenUsed="1"/><w:lsdException w:name="HTML Top of Form" w:semiHidden="1" w:unhideWhenUsed="1"/><w:lsdException w:name="HTML Bottom of Form" w:semiHidden="1" w:unhideWhenUsed="1"/><w:lsdException w:name="Normal (Web)" w:semiHidden="1" w:unhideWhenUsed="1"/><w:lsdException w:name="HTML Acronym" w:semiHidden="1" w:unhideWhenUsed="1"/><w:lsdException w:name="HTML Address" w:semiHidden="1" w:unhideWhenUsed="1"/><w:lsdException w:name="HTML Cite" w:semiHidden="1" w:unhideWhenUsed="1"/><w:lsdException w:name="HTML Code" w:semiHidden="1" w:unhideWhenUsed="1"/><w:lsdException w:name="HTML Definition" w:semiHidden="1" w:unhideWhenUsed="1"/><w:lsdException w:name="HTML Keyboard" w:semiHidden="1" w:unhideWhenUsed="1"/><w:lsdException w:name="HTML Preformatted" w:semiHidden="1" w:unhideWhenUsed="1"/><w:lsdException w:name="HTML Sample" w:semiHidden="1" w:unhideWhenUsed="1"/><w:lsdException w:name="HTML Typewriter" w:semiHidden="1" w:unhideWhenUsed="1"/><w:lsdException w:name="HTML Variable" w:semiHidden="1" w:unhideWhenUsed="1"/><w:lsdException w:name="Normal Table" w:semiHidden="1" w:unhideWhenUsed="1"/><w:lsdException w:name="annotation subject" w:semiHidden="1" w:unhideWhenUsed="1"/><w:lsdException w:name="No List" w:semiHidden="1" w:unhideWhenUsed="1"/><w:lsdException w:name="Outline List 1" w:semiHidden="1" w:unhideWhenUsed="1"/><w:lsdException w:name="Outline List 2" w:semiHidden="1" w:unhideWhenUsed="1"/><w:lsdException w:name="Outline List 3" w:semiHidden="1" w:unhideWhenUsed="1"/><w:lsdException w:name="Table Simple 1" w:semiHidden="1" w:unhideWhenUsed="1"/><w:lsdException w:name="Table Simple 2" w:semiHidden="1" w:unhideWhenUsed="1"/><w:lsdException w:name="Table Simple 3" w:semiHidden="1" w:unhideWhenUsed="1"/><w:lsdException w:name="Table Classic 1" w:semiHidden="1" w:unhideWhenUsed="1"/><w:lsdException w:name="Table Classic 2" w:semiHidden="1" w:unhideWhenUsed="1"/><w:lsdException w:name="Table Classic 3" w:semiHidden="1" w:unhideWhenUsed="1"/><w:lsdException w:name="Table Classic 4" w:semiHidden="1" w:unhideWhenUsed="1"/><w:lsdException w:name="Table Colorful 1" w:semiHidden="1" w:unhideWhenUsed="1"/><w:lsdException w:name="Table Colorful 2" w:semiHidden="1" w:unhideWhenUsed="1"/><w:lsdException w:name="Table Colorful 3" w:semiHidden="1" w:unhideWhenUsed="1"/><w:lsdException w:name="Table Columns 1" w:semiHidden="1" w:unhideWhenUsed="1"/><w:lsdException w:name="Table Columns 2" w:semiHidden="1" w:unhideWhenUsed="1"/><w:lsdException w:name="Table Columns 3" w:semiHidden="1" w:unhideWhenUsed="1"/><w:lsdException w:name="Table Columns 4" w:semiHidden="1" w:unhideWhenUsed="1"/><w:lsdException w:name="Table Columns 5" w:semiHidden="1" w:unhideWhenUsed="1"/><w:lsdException w:name="Table Grid 1" w:semiHidden="1" w:unhideWhenUsed="1"/><w:lsdException w:name="Table Grid 2" w:semiHidden="1" w:unhideWhenUsed="1"/><w:lsdException w:name="Table Grid 3" w:semiHidden="1" w:unhideWhenUsed="1"/><w:lsdException w:name="Table Grid 4" w:semiHidden="1" w:unhideWhenUsed="1"/><w:lsdException w:name="Table Grid 5" w:semiHidden="1" w:unhideWhenUsed="1"/><w:lsdException w:name="Table Grid 6" w:semiHidden="1" w:unhideWhenUsed="1"/><w:lsdException w:name="Table Grid 7" w:semiHidden="1" w:unhideWhenUsed="1"/><w:lsdException w:name="Table Grid 8" w:semiHidden="1" w:unhideWhenUsed="1"/><w:lsdException w:name="Table List 1" w:semiHidden="1" w:unhideWhenUsed="1"/><w:lsdException w:name="Table List 2" w:semiHidden="1" w:unhideWhenUsed="1"/><w:lsdException w:name="Table List 3" w:semiHidden="1" w:unhideWhenUsed="1"/><w:lsdException w:name="Table List 4" w:semiHidden="1" w:unhideWhenUsed="1"/><w:lsdException w:name="Table List 5" w:semiHidden="1" w:unhideWhenUsed="1"/><w:lsdException w:name="Table List 6" w:semiHidden="1" w:unhideWhenUsed="1"/><w:lsdException w:name="Table List 7" w:semiHidden="1" w:unhideWhenUsed="1"/><w:lsdException w:name="Table List 8" w:semiHidden="1" w:unhideWhenUsed="1"/><w:lsdException w:name="Table 3D effects 1" w:semiHidden="1" w:unhideWhenUsed="1"/><w:lsdException w:name="Table 3D effects 2" w:semiHidden="1" w:unhideWhenUsed="1"/><w:lsdException w:name="Table 3D effects 3" w:semiHidden="1" w:unhideWhenUsed="1"/><w:lsdException w:name="Table Contemporary" w:semiHidden="1" w:unhideWhenUsed="1"/><w:lsdException w:name="Table Elegant" w:semiHidden="1" w:unhideWhenUsed="1"/><w:lsdException w:name="Table Professional" w:semiHidden="1" w:unhideWhenUsed="1"/><w:lsdException w:name="Table Subtle 1" w:semiHidden="1" w:unhideWhenUsed="1"/><w:lsdException w:name="Table Subtle 2" w:semiHidden="1" w:unhideWhenUsed="1"/><w:lsdException w:name="Table Web 1" w:semiHidden="1" w:unhideWhenUsed="1"/><w:lsdException w:name="Table Web 2" w:semiHidden="1" w:unhideWhenUsed="1"/><w:lsdException w:name="Table Web 3" w:semiHidden="1" w:unhideWhenUsed="1"/><w:lsdException w:name="Balloon Text" w:semiHidden="1" w:unhideWhenUsed="1"/><w:lsdException w:name="Table Grid" w:uiPriority="39"/><w:lsdException w:name="Table Theme" w:semiHidden="1" w:unhideWhenUsed="1"/><w:lsdException w:name="Placeholder Text" w:semiHidden="1"/><w:lsdException w:name="No Spacing" w:uiPriority="1" w:qFormat="1"/><w:lsdException w:name="Light Shading" w:uiPriority="60"/><w:lsdException w:name="Light List" w:uiPriority="61"/><w:lsdException w:name="Light Grid" w:uiPriority="62"/><w:lsdException w:name="Medium Shading 1" w:uiPriority="63"/><w:lsdException w:name="Medium Shading 2" w:uiPriority="64"/><w:lsdException w:name="Medium List 1" w:uiPriority="65"/><w:lsdException w:name="Medium List 2" w:uiPriority="66"/><w:lsdException w:name="Medium Grid 1" w:uiPriority="67"/><w:lsdException w:name="Medium Grid 2" w:uiPriority="68"/><w:lsdException w:name="Medium Grid 3" w:uiPriority="69"/><w:lsdException w:name="Dark List" w:uiPriority="70"/><w:lsdException w:name="Colorful Shading" w:uiPriority="71"/><w:lsdException w:name="Colorful List" w:uiPriority="72"/><w:lsdException w:name="Colorful Grid" w:uiPriority="73"/><w:lsdException w:name="Light Shading Accent 1" w:uiPriority="60"/><w:lsdException w:name="Light List Accent 1" w:uiPriority="61"/><w:lsdException w:name="Light Grid Accent 1" w:uiPriority="62"/><w:lsdException w:name="Medium Shading 1 Accent 1" w:uiPriority="63"/><w:lsdException w:name="Medium Shading 2 Accent 1" w:uiPriority="64"/><w:lsdException w:name="Medium List 1 Accent 1" w:uiPriority="65"/><w:lsdException w:name="Revision" w:semiHidden="1"/><w:lsdException w:name="List Paragraph" w:uiPriority="34" w:qFormat="1"/><w:lsdException w:name="Quote" w:uiPriority="29" w:qFormat="1"/><w:lsdException w:name="Intense Quote" w:uiPriority="30" w:qFormat="1"/><w:lsdException w:name="Medium List 2 Accent 1" w:uiPriority="66"/><w:lsdException w:name="Medium Grid 1 Accent 1" w:uiPriority="67"/><w:lsdException w:name="Medium Grid 2 Accent 1" w:uiPriority="68"/><w:lsdException w:name="Medium Grid 3 Accent 1" w:uiPriority="69"/><w:lsdException w:name="Dark List Accent 1" w:uiPriority="70"/><w:lsdException w:name="Colorful Shading Accent 1" w:uiPriority="71"/><w:lsdException w:name="Colorful List Accent 1" w:uiPriority="72"/><w:lsdException w:name="Colorful Grid Accent 1" w:uiPriority="73"/><w:lsdException w:name="Light Shading Accent 2" w:uiPriority="60"/><w:lsdException w:name="Light List Accent 2" w:uiPriority="61"/><w:lsdException w:name="Light Grid Accent 2" w:uiPriority="62"/><w:lsdException w:name="Medium Shading 1 Accent 2" w:uiPriority="63"/><w:lsdException w:name="Medium Shading 2 Accent 2" w:uiPriority="64"/><w:lsdException w:name="Medium List 1 Accent 2" w:uiPriority="65"/><w:lsdException w:name="Medium List 2 Accent 2" w:uiPriority="66"/><w:lsdException w:name="Medium Grid 1 Accent 2" w:uiPriority="67"/><w:lsdException w:name="Medium Grid 2 Accent 2" w:uiPriority="68"/><w:lsdException w:name="Medium Grid 3 Accent 2" w:uiPriority="69"/><w:lsdException w:name="Dark List Accent 2" w:uiPriority="70"/><w:lsdException w:name="Colorful Shading Accent 2" w:uiPriority="71"/><w:lsdException w:name="Colorful List Accent 2" w:uiPriority="72"/><w:lsdException w:name="Colorful Grid Accent 2" w:uiPriority="73"/><w:lsdException w:name="Light Shading Accent 3" w:uiPriority="60"/><w:lsdException w:name="Light List Accent 3" w:uiPriority="61"/><w:lsdException w:name="Light Grid Accent 3" w:uiPriority="62"/><w:lsdException w:name="Medium Shading 1 Accent 3" w:uiPriority="63"/><w:lsdException w:name="Medium Shading 2 Accent 3" w:uiPriority="64"/><w:lsdException w:name="Medium List 1 Accent 3" w:uiPriority="65"/><w:lsdException w:name="Medium List 2 Accent 3" w:uiPriority="66"/><w:lsdException w:name="Medium Grid 1 Accent 3" w:uiPriority="67"/><w:lsdException w:name="Medium Grid 2 Accent 3" w:uiPriority="68"/><w:lsdException w:name="Medium Grid 3 Accent 3" w:uiPriority="69"/><w:lsdException w:name="Dark List Accent 3" w:uiPriority="70"/><w:lsdException w:name="Colorful Shading Accent 3" w:uiPriority="71"/><w:lsdException w:name="Colorful List Accent 3" w:uiPriority="72"/><w:lsdException w:name="Colorful Grid Accent 3" w:uiPriority="73"/><w:lsdException w:name="Light Shading Accent 4" w:uiPriority="60"/><w:lsdException w:name="Light List Accent 4" w:uiPriority="61"/><w:lsdException w:name="Light Grid Accent 4" w:uiPriority="62"/><w:lsdException w:name="Medium Shading 1 Accent 4" w:uiPriority="63"/><w:lsdException w:name="Medium Shading 2 Accent 4" w:uiPriority="64"/><w:lsdException w:name="Medium List 1 Accent 4" w:uiPriority="65"/><w:lsdException w:name="Medium List 2 Accent 4" w:uiPriority="66"/><w:lsdException w:name="Medium Grid 1 Accent 4" w:uiPriority="67"/><w:lsdException w:name="Medium Grid 2 Accent 4" w:uiPriority="68"/><w:lsdException w:name="Medium Grid 3 Accent 4" w:uiPriority="69"/><w:lsdException w:name="Dark List Accent 4" w:uiPriority="70"/><w:lsdException w:name="Colorful Shading Accent 4" w:uiPriority="71"/><w:lsdException w:name="Colorful List Accent 4" w:uiPriority="72"/><w:lsdException w:name="Colorful Grid Accent 4" w:uiPriority="73"/><w:lsdException w:name="Light Shading Accent 5" w:uiPriority="60"/><w:lsdException w:name="Light List Accent 5" w:uiPriority="61"/><w:lsdException w:name="Light Grid Accent 5" w:uiPriority="62"/><w:lsdException w:name="Medium Shading 1 Accent 5" w:uiPriority="63"/><w:lsdException w:name="Medium Shading 2 Accent 5" w:uiPriority="64"/><w:lsdException w:name="Medium List 1 Accent 5" w:uiPriority="65"/><w:lsdException w:name="Medium List 2 Accent 5" w:uiPriority="66"/><w:lsdException w:name="Medium Grid 1 Accent 5" w:uiPriority="67"/><w:lsdException w:name="Medium Grid 2 Accent 5" w:uiPriority="68"/><w:lsdException w:name="Medium Grid 3 Accent 5" w:uiPriority="69"/><w:lsdException w:name="Dark List Accent 5" w:uiPriority="70"/><w:lsdException w:name="Colorful Shading Accent 5" w:uiPriority="71"/><w:lsdException w:name="Colorful List Accent 5" w:uiPriority="72"/><w:lsdException w:name="Colorful Grid Accent 5" w:uiPriority="73"/><w:lsdException w:name="Light Shading Accent 6" w:uiPriority="60"/><w:lsdException w:name="Light List Accent 6" w:uiPriority="61"/><w:lsdException w:name="Light Grid Accent 6" w:uiPriority="62"/><w:lsdException w:name="Medium Shading 1 Accent 6" w:uiPriority="63"/><w:lsdException w:name="Medium Shading 2 Accent 6" w:uiPriority="64"/><w:lsdException w:name="Medium List 1 Accent 6" w:uiPriority="65"/><w:lsdException w:name="Medium List 2 Accent 6" w:uiPriority="66"/><w:lsdException w:name="Medium Grid 1 Accent 6" w:uiPriority="67"/><w:lsdException w:name="Medium Grid 2 Accent 6" w:uiPriority="68"/><w:lsdException w:name="Medium Grid 3 Accent 6" w:uiPriority="69"/><w:lsdException w:name="Dark List Accent 6" w:uiPriority="70"/><w:lsdException w:name="Colorful Shading Accent 6" w:uiPriority="71"/><w:lsdException w:name="Colorful List Accent 6" w:uiPriority="72"/><w:lsdException w:name="Colorful Grid Accent 6" w:uiPriority="73"/><w:lsdException w:name="Subtle Emphasis" w:uiPriority="19" w:qFormat="1"/><w:lsdException w:name="Intense Emphasis" w:uiPriority="21" w:qFormat="1"/><w:lsdException w:name="Subtle Reference" w:uiPriority="31" w:qFormat="1"/><w:lsdException w:name="Intense Reference" w:uiPriority="32" w:qFormat="1"/><w:lsdException w:name="Book Title" w:uiPriority="33" w:qFormat="1"/><w:lsdException w:name="Bibliography" w:semiHidden="1" w:uiPriority="37" w:unhideWhenUsed="1"/><w:lsdException w:name="TOC Heading" w:semiHidden="1" w:uiPriority="39" w:unhideWhenUsed="1" w:qFormat="1"/><w:lsdException w:name="Plain Table 1" w:uiPriority="41"/><w:lsdException w:name="Plain Table 2" w:uiPriority="42"/><w:lsdException w:name="Plain Table 3" w:uiPriority="43"/><w:lsdException w:name="Plain Table 4" w:uiPriority="44"/><w:lsdException w:name="Plain Table 5" w:uiPriority="45"/><w:lsdException w:name="Grid Table Light" w:uiPriority="40"/><w:lsdException w:name="Grid Table 1 Light" w:uiPriority="46"/><w:lsdException w:name="Grid Table 2" w:uiPriority="47"/><w:lsdException w:name="Grid Table 3" w:uiPriority="48"/><w:lsdException w:name="Grid Table 4" w:uiPriority="49"/><w:lsdException w:name="Grid Table 5 Dark" w:uiPriority="50"/><w:lsdException w:name="Grid Table 6 Colorful" w:uiPriority="51"/><w:lsdException w:name="Grid Table 7 Colorful" w:uiPriority="52"/><w:lsdException w:name="Grid Table 1 Light Accent 1" w:uiPriority="46"/><w:lsdException w:name="Grid Table 2 Accent 1" w:uiPriority="47"/><w:lsdException w:name="Grid Table 3 Accent 1" w:uiPriority="48"/><w:lsdException w:name="Grid Table 4 Accent 1" w:uiPriority="49"/><w:lsdException w:name="Grid Table 5 Dark Accent 1" w:uiPriority="50"/><w:lsdException w:name="Grid Table 6 Colorful Accent 1" w:uiPriority="51"/><w:lsdException w:name="Grid Table 7 Colorful Accent 1" w:uiPriority="52"/><w:lsdException w:name="Grid Table 1 Light Accent 2" w:uiPriority="46"/><w:lsdException w:name="Grid Table 2 Accent 2" w:uiPriority="47"/><w:lsdException w:name="Grid Table 3 Accent 2" w:uiPriority="48"/><w:lsdException w:name="Grid Table 4 Accent 2" w:uiPriority="49"/><w:lsdException w:name="Grid Table 5 Dark Accent 2" w:uiPriority="50"/><w:lsdException w:name="Grid Table 6 Colorful Accent 2" w:uiPriority="51"/><w:lsdException w:name="Grid Table 7 Colorful Accent 2" w:uiPriority="52"/><w:lsdException w:name="Grid Table 1 Light Accent 3" w:uiPriority="46"/><w:lsdException w:name="Grid Table 2 Accent 3" w:uiPriority="47"/><w:lsdException w:name="Grid Table 3 Accent 3" w:uiPriority="48"/><w:lsdException w:name="Grid Table 4 Accent 3" w:uiPriority="49"/><w:lsdException w:name="Grid Table 5 Dark Accent 3" w:uiPriority="50"/><w:lsdException w:name="Grid Table 6 Colorful Accent 3" w:uiPriority="51"/><w:lsdException w:name="Grid Table 7 Colorful Accent 3" w:uiPriority="52"/><w:lsdException w:name="Grid Table 1 Light Accent 4" w:uiPriority="46"/><w:lsdException w:name="Grid Table 2 Accent 4" w:uiPriority="47"/><w:lsdException w:name="Grid Table 3 Accent 4" w:uiPriority="48"/><w:lsdException w:name="Grid Table 4 Accent 4" w:uiPriority="49"/><w:lsdException w:name="Grid Table 5 Dark Accent 4" w:uiPriority="50"/><w:lsdException w:name="Grid Table 6 Colorful Accent 4" w:uiPriority="51"/><w:lsdException w:name="Grid Table 7 Colorful Accent 4" w:uiPriority="52"/><w:lsdException w:name="Grid Table 1 Light Accent 5" w:uiPriority="46"/><w:lsdException w:name="Grid Table 2 Accent 5" w:uiPriority="47"/><w:lsdException w:name="Grid Table 3 Accent 5" w:uiPriority="48"/><w:lsdException w:name="Grid Table 4 Accent 5" w:uiPriority="49"/><w:lsdException w:name="Grid Table 5 Dark Accent 5" w:uiPriority="50"/><w:lsdException w:name="Grid Table 6 Colorful Accent 5" w:uiPriority="51"/><w:lsdException w:name="Grid Table 7 Colorful Accent 5" w:uiPriority="52"/><w:lsdException w:name="Grid Table 1 Light Accent 6" w:uiPriority="46"/><w:lsdException w:name="Grid Table 2 Accent 6" w:uiPriority="47"/><w:lsdException w:name="Grid Table 3 Accent 6" w:uiPriority="48"/><w:lsdException w:name="Grid Table 4 Accent 6" w:uiPriority="49"/><w:lsdException w:name="Grid Table 5 Dark Accent 6" w:uiPriority="50"/><w:lsdException w:name="Grid Table 6 Colorful Accent 6" w:uiPriority="51"/><w:lsdException w:name="Grid Table 7 Colorful Accent 6" w:uiPriority="52"/><w:lsdException w:name="List Table 1 Light" w:uiPriority="46"/><w:lsdException w:name="List Table 2" w:uiPriority="47"/><w:lsdException w:name="List Table 3" w:uiPriority="48"/><w:lsdException w:name="List Table 4" w:uiPriority="49"/><w:lsdException w:name="List Table 5 Dark" w:uiPriority="50"/><w:lsdException w:name="List Table 6 Colorful" w:uiPriority="51"/><w:lsdException w:name="List Table 7 Colorful" w:uiPriority="52"/><w:lsdException w:name="List Table 1 Light Accent 1" w:uiPriority="46"/><w:lsdException w:name="List Table 2 Accent 1" w:uiPriority="47"/><w:lsdException w:name="List Table 3 Accent 1" w:uiPriority="48"/><w:lsdException w:name="List Table 4 Accent 1" w:uiPriority="49"/><w:lsdException w:name="List Table 5 Dark Accent 1" w:uiPriority="50"/><w:lsdException w:name="List Table 6 Colorful Accent 1" w:uiPriority="51"/><w:lsdException w:name="List Table 7 Colorful Accent 1" w:uiPriority="52"/><w:lsdException w:name="List Table 1 Light Accent 2" w:uiPriority="46"/><w:lsdException w:name="List Table 2 Accent 2" w:uiPriority="47"/><w:lsdException w:name="List Table 3 Accent 2" w:uiPriority="48"/><w:lsdException w:name="List Table 4 Accent 2" w:uiPriority="49"/><w:lsdException w:name="List Table 5 Dark Accent 2" w:uiPriority="50"/><w:lsdException w:name="List Table 6 Colorful Accent 2" w:uiPriority="51"/><w:lsdException w:name="List Table 7 Colorful Accent 2" w:uiPriority="52"/><w:lsdException w:name="List Table 1 Light Accent 3" w:uiPriority="46"/><w:lsdException w:name="List Table 2 Accent 3" w:uiPriority="47"/><w:lsdException w:name="List Table 3 Accent 3" w:uiPriority="48"/><w:lsdException w:name="List Table 4 Accent 3" w:uiPriority="49"/><w:lsdException w:name="List Table 5 Dark Accent 3" w:uiPriority="50"/><w:lsdException w:name="List Table 6 Colorful Accent 3" w:uiPriority="51"/><w:lsdException w:name="List Table 7 Colorful Accent 3" w:uiPriority="52"/><w:lsdException w:name="List Table 1 Light Accent 4" w:uiPriority="46"/><w:lsdException w:name="List Table 2 Accent 4" w:uiPriority="47"/><w:lsdException w:name="List Table 3 Accent 4" w:uiPriority="48"/><w:lsdException w:name="List Table 4 Accent 4" w:uiPriority="49"/><w:lsdException w:name="List Table 5 Dark Accent 4" w:uiPriority="50"/><w:lsdException w:name="List Table 6 Colorful Accent 4" w:uiPriority="51"/><w:lsdException w:name="List Table 7 Colorful Accent 4" w:uiPriority="52"/><w:lsdException w:name="List Table 1 Light Accent 5" w:uiPriority="46"/><w:lsdException w:name="List Table 2 Accent 5" w:uiPriority="47"/><w:lsdException w:name="List Table 3 Accent 5" w:uiPriority="48"/><w:lsdException w:name="List Table 4 Accent 5" w:uiPriority="49"/><w:lsdException w:name="List Table 5 Dark Accent 5" w:uiPriority="50"/><w:lsdException w:name="List Table 6 Colorful Accent 5" w:uiPriority="51"/><w:lsdException w:name="List Table 7 Colorful Accent 5" w:uiPriority="52"/><w:lsdException w:name="List Table 1 Light Accent 6" w:uiPriority="46"/><w:lsdException w:name="List Table 2 Accent 6" w:uiPriority="47"/><w:lsdException w:name="List Table 3 Accent 6" w:uiPriority="48"/><w:lsdException w:name="List Table 4 Accent 6" w:uiPriority="49"/><w:lsdException w:name="List Table 5 Dark Accent 6" w:uiPriority="50"/><w:lsdException w:name="List Table 6 Colorful Accent 6" w:uiPriority="51"/><w:lsdException w:name="List Table 7 Colorful Accent 6" w:uiPriority="52"/><w:lsdException w:name="Mention" w:semiHidden="1" w:unhideWhenUsed="1"/><w:lsdException w:name="Smart Hyperlink" w:semiHidden="1" w:unhideWhenUsed="1"/><w:lsdException w:name="Hashtag" w:semiHidden="1" w:unhideWhenUsed="1"/><w:lsdException w:name="Unresolved Mention" w:semiHidden="1" w:unhideWhenUsed="1"/><w:lsdException w:name="Smart Link" w:semiHidden="1" w:unhideWhenUsed="1"/></w:latentStyles><w:style w:type="paragraph" w:default="1" w:styleId="Normal"><w:name w:val="Normal"/><w:qFormat/><w:rsid w:val="00E45A28"/><w:pPr><w:spacing w:after="0" w:line="260" w:lineRule="atLeast"/><w:jc w:val="both"/></w:pPr><w:rPr><w:rFonts w:ascii="Palatino Linotype" w:eastAsia="SimSun" w:hAnsi="Palatino Linotype" w:cs="Times New Roman"/><w:noProof/><w:color w:val="000000"/><w:sz w:val="20"/><w:szCs w:val="20"/><w:lang w:val="en-US" w:eastAsia="zh-CN"/></w:rPr></w:style><w:style w:type="character" w:default="1" w:styleId="Fuentedeprrafopredeter"><w:name w:val="Default Paragraph Font"/><w:uiPriority w:val="1"/><w:semiHidden/><w:unhideWhenUsed/></w:style><w:style w:type="table" w:default="1" w:styleId="Tablanormal"><w:name w:val="Normal Table"/><w:uiPriority w:val="99"/><w:semiHidden/><w:unhideWhenUsed/><w:tblPr><w:tblInd w:w="0" w:type="dxa"/><w:tblCellMar><w:top w:w="0" w:type="dxa"/><w:left w:w="108" w:type="dxa"/><w:bottom w:w="0" w:type="dxa"/><w:right w:w="108" w:type="dxa"/></w:tblCellMar></w:tblPr></w:style><w:style w:type="numbering" w:default="1" w:styleId="Sinlista"><w:name w:val="No List"/><w:uiPriority w:val="99"/><w:semiHidden/><w:unhideWhenUsed/></w:style><w:style w:type="table" w:styleId="Tablaconcuadrcula"><w:name w:val="Table Grid"/><w:basedOn w:val="Tablanormal"/><w:uiPriority w:val="39"/><w:rsid w:val="004F3441"/><w:pPr><w:spacing w:after="0" w:line="240" w:lineRule="auto"/><w:jc w:val="center"/></w:pPr><w:tblPr><w:tblBorders><w:top w:val="single" w:sz="4" w:space="0" w:color="auto"/></w:tblBorders></w:tblPr><w:tcPr><w:vAlign w:val="center"/></w:tcPr><w:tblStylePr w:type="firstRow"><w:tblPr/><w:tcPr><w:tcBorders><w:bottom w:val="single" w:sz="4" w:space="0" w:color="auto"/></w:tcBorders></w:tcPr></w:tblStylePr><w:tblStylePr w:type="firstCol"><w:pPr><w:jc w:val="left"/></w:pPr><w:tblPr/><w:tcPr><w:vAlign w:val="top"/></w:tcPr></w:tblStylePr></w:style><w:style w:type="paragraph" w:customStyle="1" w:styleId="MDPI62BackMatter"><w:name w:val="MDPI_6.2_BackMatter"/><w:qFormat/><w:rsid w:val="00E45A28"/><w:pPr><w:adjustRightInd w:val="0"/><w:snapToGrid w:val="0"/><w:spacing w:after="120" w:line="228" w:lineRule="auto"/><w:ind w:left="2608"/><w:jc w:val="both"/></w:pPr><w:rPr><w:rFonts w:ascii="Palatino Linotype" w:eastAsia="Times New Roman" w:hAnsi="Palatino Linotype" w:cs="Times New Roman"/><w:snapToGrid w:val="0"/><w:color w:val="000000"/><w:sz w:val="18"/><w:szCs w:val="20"/><w:lang w:val="en-US" w:bidi="en-US"/></w:rPr></w:style><w:style w:type="character" w:styleId="Refdecomentario"><w:name w:val="annotation reference"/><w:rsid w:val="00E45A28"/><w:rPr><w:sz w:val="21"/><w:szCs w:val="21"/></w:rPr></w:style><w:style w:type="paragraph" w:styleId="Textocomentario"><w:name w:val="annotation text"/><w:basedOn w:val="Normal"/><w:link w:val="TextocomentarioCar"/><w:rsid w:val="00E45A28"/></w:style><w:style w:type="character" w:customStyle="1" w:styleId="TextocomentarioCar"><w:name w:val="Texto comentario Car"/><w:basedOn w:val="Fuentedeprrafopredeter"/><w:link w:val="Textocomentario"/><w:rsid w:val="00E45A28"/><w:rPr><w:rFonts w:ascii="Palatino Linotype" w:eastAsia="SimSun" w:hAnsi="Palatino Linotype" w:cs="Times New Roman"/><w:noProof/><w:color w:val="000000"/><w:sz w:val="20"/><w:szCs w:val="20"/><w:lang w:val="en-US" w:eastAsia="zh-CN"/></w:rPr></w:style><w:style w:type="character" w:customStyle="1" w:styleId="queryoperator"><w:name w:val="queryoperator"/><w:basedOn w:val="Fuentedeprrafopredeter"/><w:rsid w:val="00E45A28"/></w:style><w:style w:type="character" w:customStyle="1" w:styleId="querysrchtext"><w:name w:val="querysrchtext"/><w:basedOn w:val="Fuentedeprrafopredeter"/><w:rsid w:val="00E45A28"/></w:style><w:style w:type="character" w:styleId="nfasis"><w:name w:val="Emphasis"/><w:basedOn w:val="Fuentedeprrafopredeter"/><w:uiPriority w:val="20"/><w:qFormat/><w:rsid w:val="00E45A28"/><w:rPr><w:i/><w:iCs/></w:rPr></w:style><w:style w:type="paragraph" w:styleId="Asuntodelcomentario"><w:name w:val="annotation subject"/><w:basedOn w:val="Textocomentario"/><w:next w:val="Textocomentario"/><w:link w:val="AsuntodelcomentarioCar"/><w:uiPriority w:val="99"/><w:semiHidden/><w:unhideWhenUsed/><w:rsid w:val="00F0419C"/><w:pPr><w:spacing w:line="240" w:lineRule="auto"/></w:pPr><w:rPr><w:b/><w:bCs/></w:rPr></w:style><w:style w:type="character" w:customStyle="1" w:styleId="AsuntodelcomentarioCar"><w:name w:val="Asunto del comentario Car"/><w:basedOn w:val="TextocomentarioCar"/><w:link w:val="Asuntodelcomentario"/><w:uiPriority w:val="99"/><w:semiHidden/><w:rsid w:val="00F0419C"/><w:rPr><w:rFonts w:ascii="Palatino Linotype" w:eastAsia="SimSun" w:hAnsi="Palatino Linotype" w:cs="Times New Roman"/><w:b/><w:bCs/><w:noProof/><w:color w:val="000000"/><w:sz w:val="20"/><w:szCs w:val="20"/><w:lang w:val="en-US" w:eastAsia="zh-CN"/></w:rPr></w:style></w:styles></pkg:xmlData></pkg:part><pkg:part pkg:name="/word/webSettings.xml" pkg:contentType="application/vnd.openxmlformats-officedocument.wordprocessingml.webSettings+xml"><pkg:xmlData><w:webSettings xmlns:mc="http://schemas.openxmlformats.org/markup-compatibility/2006" xmlns:r="http://schemas.openxmlformats.org/officeDocument/2006/relationships" xmlns:w="http://schemas.openxmlformats.org/wordprocessingml/2006/main" xmlns:w14="http://schemas.microsoft.com/office/word/2010/wordml" xmlns:w15="http://schemas.microsoft.com/office/word/2012/wordml" xmlns:w16cex="http://schemas.microsoft.com/office/word/2018/wordml/cex" xmlns:w16cid="http://schemas.microsoft.com/office/word/2016/wordml/cid" xmlns:w16="http://schemas.microsoft.com/office/word/2018/wordml" xmlns:w16sdtdh="http://schemas.microsoft.com/office/word/2020/wordml/sdtdatahash" xmlns:w16se="http://schemas.microsoft.com/office/word/2015/wordml/symex" mc:Ignorable="w14 w15 w16se w16cid w16 w16cex w16sdtdh"><w:optimizeForBrowser/><w:allowPNG/></w:webSettings></pkg:xmlData></pkg:part><pkg:part pkg:name="/word/commentsExtended.xml" pkg:contentType="application/vnd.openxmlformats-officedocument.wordprocessingml.commentsExtended+xml"><pkg:xmlData><w15:commentsEx xmlns:wpc="http://schemas.microsoft.com/office/word/2010/wordprocessingCanvas" xmlns:cx="http://schemas.microsoft.com/office/drawing/2014/chartex" xmlns:cx1="http://schemas.microsoft.com/office/drawing/2015/9/8/chartex" xmlns:cx2="http://schemas.microsoft.com/office/drawing/2015/10/21/chartex" xmlns:cx3="http://schemas.microsoft.com/office/drawing/2016/5/9/chartex" xmlns:cx4="http://schemas.microsoft.com/office/drawing/2016/5/10/chartex" xmlns:cx5="http://schemas.microsoft.com/office/drawing/2016/5/11/chartex" xmlns:cx6="http://schemas.microsoft.com/office/drawing/2016/5/12/chartex" xmlns:cx7="http://schemas.microsoft.com/office/drawing/2016/5/13/chartex" xmlns:cx8="http://schemas.microsoft.com/office/drawing/2016/5/14/chartex" xmlns:mc="http://schemas.openxmlformats.org/markup-compatibility/2006" xmlns:aink="http://schemas.microsoft.com/office/drawing/2016/ink" xmlns:am3d="http://schemas.microsoft.com/office/drawing/2017/model3d" xmlns:o="urn:schemas-microsoft-com:office:office" xmlns:r="http://schemas.openxmlformats.org/officeDocument/2006/relationships" xmlns:m="http://schemas.openxmlformats.org/officeDocument/2006/math" xmlns:v="urn:schemas-microsoft-com:vml" xmlns:wp14="http://schemas.microsoft.com/office/word/2010/wordprocessingDrawing" xmlns:wp="http://schemas.openxmlformats.org/drawingml/2006/wordprocessingDrawing" xmlns:w10="urn:schemas-microsoft-com:office:word" xmlns:w="http://schemas.openxmlformats.org/wordprocessingml/2006/main" xmlns:w14="http://schemas.microsoft.com/office/word/2010/wordml" xmlns:w15="http://schemas.microsoft.com/office/word/2012/wordml" xmlns:w16cex="http://schemas.microsoft.com/office/word/2018/wordml/cex" xmlns:w16cid="http://schemas.microsoft.com/office/word/2016/wordml/cid" xmlns:w16="http://schemas.microsoft.com/office/word/2018/wordml" xmlns:w16sdtdh="http://schemas.microsoft.com/office/word/2020/wordml/sdtdatahash" xmlns:w16se="http://schemas.microsoft.com/office/word/2015/wordml/symex" xmlns:wpg="http://schemas.microsoft.com/office/word/2010/wordprocessingGroup" xmlns:wpi="http://schemas.microsoft.com/office/word/2010/wordprocessingInk" xmlns:wne="http://schemas.microsoft.com/office/word/2006/wordml" xmlns:wps="http://schemas.microsoft.com/office/word/2010/wordprocessingShape" mc:Ignorable="w14 w15 w16se w16cid w16 w16cex w16sdtdh wp14"><w15:commentEx w15:paraId="44BC6336" w15:done="0"/><w15:commentEx w15:paraId="2DA616E7" w15:paraIdParent="44BC6336" w15:done="0"/><w15:commentEx w15:paraId="0A36F62C" w15:done="0"/><w15:commentEx w15:paraId="3ED2B316" w15:paraIdParent="0A36F62C" w15:done="0"/><w15:commentEx w15:paraId="798EAA82" w15:done="0"/><w15:commentEx w15:paraId="4B851A0B" w15:paraIdParent="798EAA82" w15:done="0"/><w15:commentEx w15:paraId="713023BA" w15:done="0"/><w15:commentEx w15:paraId="24DB11F2" w15:paraIdParent="713023BA" w15:done="0"/></w15:commentsEx></pkg:xmlData></pkg:part><pkg:part pkg:name="/word/commentsIds.xml" pkg:contentType="application/vnd.openxmlformats-officedocument.wordprocessingml.commentsIds+xml"><pkg:xmlData><w16cid:commentsIds xmlns:wpc="http://schemas.microsoft.com/office/word/2010/wordprocessingCanvas" xmlns:cx="http://schemas.microsoft.com/office/drawing/2014/chartex" xmlns:cx1="http://schemas.microsoft.com/office/drawing/2015/9/8/chartex" xmlns:cx2="http://schemas.microsoft.com/office/drawing/2015/10/21/chartex" xmlns:cx3="http://schemas.microsoft.com/office/drawing/2016/5/9/chartex" xmlns:cx4="http://schemas.microsoft.com/office/drawing/2016/5/10/chartex" xmlns:cx5="http://schemas.microsoft.com/office/drawing/2016/5/11/chartex" xmlns:cx6="http://schemas.microsoft.com/office/drawing/2016/5/12/chartex" xmlns:cx7="http://schemas.microsoft.com/office/drawing/2016/5/13/chartex" xmlns:cx8="http://schemas.microsoft.com/office/drawing/2016/5/14/chartex" xmlns:mc="http://schemas.openxmlformats.org/markup-compatibility/2006" xmlns:aink="http://schemas.microsoft.com/office/drawing/2016/ink" xmlns:am3d="http://schemas.microsoft.com/office/drawing/2017/model3d" xmlns:o="urn:schemas-microsoft-com:office:office" xmlns:r="http://schemas.openxmlformats.org/officeDocument/2006/relationships" xmlns:m="http://schemas.openxmlformats.org/officeDocument/2006/math" xmlns:v="urn:schemas-microsoft-com:vml" xmlns:wp14="http://schemas.microsoft.com/office/word/2010/wordprocessingDrawing" xmlns:wp="http://schemas.openxmlformats.org/drawingml/2006/wordprocessingDrawing" xmlns:w10="urn:schemas-microsoft-com:office:word" xmlns:w="http://schemas.openxmlformats.org/wordprocessingml/2006/main" xmlns:w14="http://schemas.microsoft.com/office/word/2010/wordml" xmlns:w15="http://schemas.microsoft.com/office/word/2012/wordml" xmlns:w16cex="http://schemas.microsoft.com/office/word/2018/wordml/cex" xmlns:w16cid="http://schemas.microsoft.com/office/word/2016/wordml/cid" xmlns:w16="http://schemas.microsoft.com/office/word/2018/wordml" xmlns:w16sdtdh="http://schemas.microsoft.com/office/word/2020/wordml/sdtdatahash" xmlns:w16se="http://schemas.microsoft.com/office/word/2015/wordml/symex" xmlns:wpg="http://schemas.microsoft.com/office/word/2010/wordprocessingGroup" xmlns:wpi="http://schemas.microsoft.com/office/word/2010/wordprocessingInk" xmlns:wne="http://schemas.microsoft.com/office/word/2006/wordml" xmlns:wps="http://schemas.microsoft.com/office/word/2010/wordprocessingShape" mc:Ignorable="w14 w15 w16se w16cid w16 w16cex w16sdtdh wp14"><w16cid:commentId w16cid:paraId="44BC6336" w16cid:durableId="260BE554"/><w16cid:commentId w16cid:paraId="2DA616E7" w16cid:durableId="260CE1DB"/><w16cid:commentId w16cid:paraId="0A36F62C" w16cid:durableId="260BE6BA"/><w16cid:commentId w16cid:paraId="3ED2B316" w16cid:durableId="260CE1DF"/><w16cid:commentId w16cid:paraId="798EAA82" w16cid:durableId="260A6836"/><w16cid:commentId w16cid:paraId="4B851A0B" w16cid:durableId="260CE1F7"/><w16cid:commentId w16cid:paraId="713023BA" w16cid:durableId="260A68DF"/><w16cid:commentId w16cid:paraId="24DB11F2" w16cid:durableId="260CE236"/></w16cid:commentsIds></pkg:xmlData></pkg:part><pkg:part pkg:name="/word/commentsExtensible.xml" pkg:contentType="application/vnd.openxmlformats-officedocument.wordprocessingml.commentsExtensible+xml"><pkg:xmlData><w16cex:commentsExtensible xmlns:wpc="http://schemas.microsoft.com/office/word/2010/wordprocessingCanvas" xmlns:cx="http://schemas.microsoft.com/office/drawing/2014/chartex" xmlns:cx1="http://schemas.microsoft.com/office/drawing/2015/9/8/chartex" xmlns:cx2="http://schemas.microsoft.com/office/drawing/2015/10/21/chartex" xmlns:cx3="http://schemas.microsoft.com/office/drawing/2016/5/9/chartex" xmlns:cx4="http://schemas.microsoft.com/office/drawing/2016/5/10/chartex" xmlns:cx5="http://schemas.microsoft.com/office/drawing/2016/5/11/chartex" xmlns:cx6="http://schemas.microsoft.com/office/drawing/2016/5/12/chartex" xmlns:cx7="http://schemas.microsoft.com/office/drawing/2016/5/13/chartex" xmlns:cx8="http://schemas.microsoft.com/office/drawing/2016/5/14/chartex" xmlns:mc="http://schemas.openxmlformats.org/markup-compatibility/2006" xmlns:aink="http://schemas.microsoft.com/office/drawing/2016/ink" xmlns:am3d="http://schemas.microsoft.com/office/drawing/2017/model3d" xmlns:o="urn:schemas-microsoft-com:office:office" xmlns:r="http://schemas.openxmlformats.org/officeDocument/2006/relationships" xmlns:m="http://schemas.openxmlformats.org/officeDocument/2006/math" xmlns:v="urn:schemas-microsoft-com:vml" xmlns:wp14="http://schemas.microsoft.com/office/word/2010/wordprocessingDrawing" xmlns:wp="http://schemas.openxmlformats.org/drawingml/2006/wordprocessingDrawing" xmlns:w10="urn:schemas-microsoft-com:office:word" xmlns:w="http://schemas.openxmlformats.org/wordprocessingml/2006/main" xmlns:w14="http://schemas.microsoft.com/office/word/2010/wordml" xmlns:w15="http://schemas.microsoft.com/office/word/2012/wordml" xmlns:w16cex="http://schemas.microsoft.com/office/word/2018/wordml/cex" xmlns:w16cid="http://schemas.microsoft.com/office/word/2016/wordml/cid" xmlns:w16="http://schemas.microsoft.com/office/word/2018/wordml" xmlns:w16sdtdh="http://schemas.microsoft.com/office/word/2020/wordml/sdtdatahash" xmlns:w16se="http://schemas.microsoft.com/office/word/2015/wordml/symex" xmlns:wpg="http://schemas.microsoft.com/office/word/2010/wordprocessingGroup" xmlns:wpi="http://schemas.microsoft.com/office/word/2010/wordprocessingInk" xmlns:wne="http://schemas.microsoft.com/office/word/2006/wordml" xmlns:wps="http://schemas.microsoft.com/office/word/2010/wordprocessingShape" mc:Ignorable="w14 w15 w16se w16cid w16 w16cex w16sdtdh wp14"><w16cex:commentExtensible w16cex:durableId="260BE554" w16cex:dateUtc="2022-04-21T06:14:00Z"/><w16cex:commentExtensible w16cex:durableId="260CE1DB" w16cex:dateUtc="2022-04-22T06:12:00Z"/><w16cex:commentExtensible w16cex:durableId="260BE6BA" w16cex:dateUtc="2022-04-21T06:20:00Z"/><w16cex:commentExtensible w16cex:durableId="260CE1DF" w16cex:dateUtc="2022-04-22T06:12:00Z"/><w16cex:commentExtensible w16cex:durableId="260A6836" w16cex:dateUtc="2022-04-20T08:08:00Z"/><w16cex:commentExtensible w16cex:durableId="260CE1F7" w16cex:dateUtc="2022-04-22T06:12:00Z"/><w16cex:commentExtensible w16cex:durableId="260A68DF" w16cex:dateUtc="2022-04-20T08:11:00Z"/><w16cex:commentExtensible w16cex:durableId="260CE236" w16cex:dateUtc="2022-04-22T06:13:00Z"/></w16cex:commentsExtensible></pkg:xmlData></pkg:part><pkg:part pkg:name="/word/fontTable.xml" pkg:contentType="application/vnd.openxmlformats-officedocument.wordprocessingml.fontTable+xml"><pkg:xmlData><w:fonts xmlns:mc="http://schemas.openxmlformats.org/markup-compatibility/2006" xmlns:r="http://schemas.openxmlformats.org/officeDocument/2006/relationships" xmlns:w="http://schemas.openxmlformats.org/wordprocessingml/2006/main" xmlns:w14="http://schemas.microsoft.com/office/word/2010/wordml" xmlns:w15="http://schemas.microsoft.com/office/word/2012/wordml" xmlns:w16cex="http://schemas.microsoft.com/office/word/2018/wordml/cex" xmlns:w16cid="http://schemas.microsoft.com/office/word/2016/wordml/cid" xmlns:w16="http://schemas.microsoft.com/office/word/2018/wordml" xmlns:w16sdtdh="http://schemas.microsoft.com/office/word/2020/wordml/sdtdatahash" xmlns:w16se="http://schemas.microsoft.com/office/word/2015/wordml/symex" mc:Ignorable="w14 w15 w16se w16cid w16 w16cex w16sdtdh"><w:font w:name="Times New Roman"><w:panose1 w:val="02020603050405020304"/><w:charset w:val="00"/><w:family w:val="roman"/><w:pitch w:val="variable"/><w:sig w:usb0="E0002EFF" w:usb1="C000785B" w:usb2="00000009" w:usb3="00000000" w:csb0="000001FF" w:csb1="00000000"/></w:font><w:font w:name="Calibri"><w:panose1 w:val="020F0502020204030204"/><w:charset w:val="00"/><w:family w:val="swiss"/><w:pitch w:val="variable"/><w:sig w:usb0="E4002EFF" w:usb1="C000247B" w:usb2="00000009" w:usb3="00000000" w:csb0="000001FF" w:csb1="00000000"/></w:font><w:font w:name="Palatino Linotype"><w:panose1 w:val="02040502050505030304"/><w:charset w:val="00"/><w:family w:val="roman"/><w:pitch w:val="variable"/><w:sig w:usb0="E0000287" w:usb1="40000013" w:usb2="00000000" w:usb3="00000000" w:csb0="0000019F" w:csb1="00000000"/></w:font><w:font w:name="SimSun"><w:altName w:val="宋体"/><w:panose1 w:val="02010600030101010101"/><w:charset w:val="86"/><w:family w:val="auto"/><w:pitch w:val="variable"/><w:sig w:usb0="00000003" w:usb1="288F0000" w:usb2="00000016" w:usb3="00000000" w:csb0="00040001" w:csb1="00000000"/></w:font><w:font w:name="Calibri Light"><w:panose1 w:val="020F0302020204030204"/><w:charset w:val="00"/><w:family w:val="swiss"/><w:pitch w:val="variable"/><w:sig w:usb0="E4002EFF" w:usb1="C000247B" w:usb2="00000009" w:usb3="00000000" w:csb0="000001FF" w:csb1="00000000"/></w:font></w:fonts></pkg:xmlData></pkg:part><pkg:part pkg:name="/word/people.xml" pkg:contentType="application/vnd.openxmlformats-officedocument.wordprocessingml.people+xml"><pkg:xmlData><w15:people xmlns:wpc="http://schemas.microsoft.com/office/word/2010/wordprocessingCanvas" xmlns:cx="http://schemas.microsoft.com/office/drawing/2014/chartex" xmlns:cx1="http://schemas.microsoft.com/office/drawing/2015/9/8/chartex" xmlns:cx2="http://schemas.microsoft.com/office/drawing/2015/10/21/chartex" xmlns:cx3="http://schemas.microsoft.com/office/drawing/2016/5/9/chartex" xmlns:cx4="http://schemas.microsoft.com/office/drawing/2016/5/10/chartex" xmlns:cx5="http://schemas.microsoft.com/office/drawing/2016/5/11/chartex" xmlns:cx6="http://schemas.microsoft.com/office/drawing/2016/5/12/chartex" xmlns:cx7="http://schemas.microsoft.com/office/drawing/2016/5/13/chartex" xmlns:cx8="http://schemas.microsoft.com/office/drawing/2016/5/14/chartex" xmlns:mc="http://schemas.openxmlformats.org/markup-compatibility/2006" xmlns:aink="http://schemas.microsoft.com/office/drawing/2016/ink" xmlns:am3d="http://schemas.microsoft.com/office/drawing/2017/model3d" xmlns:o="urn:schemas-microsoft-com:office:office" xmlns:r="http://schemas.openxmlformats.org/officeDocument/2006/relationships" xmlns:m="http://schemas.openxmlformats.org/officeDocument/2006/math" xmlns:v="urn:schemas-microsoft-com:vml" xmlns:wp14="http://schemas.microsoft.com/office/word/2010/wordprocessingDrawing" xmlns:wp="http://schemas.openxmlformats.org/drawingml/2006/wordprocessingDrawing" xmlns:w10="urn:schemas-microsoft-com:office:word" xmlns:w="http://schemas.openxmlformats.org/wordprocessingml/2006/main" xmlns:w14="http://schemas.microsoft.com/office/word/2010/wordml" xmlns:w15="http://schemas.microsoft.com/office/word/2012/wordml" xmlns:w16cex="http://schemas.microsoft.com/office/word/2018/wordml/cex" xmlns:w16cid="http://schemas.microsoft.com/office/word/2016/wordml/cid" xmlns:w16="http://schemas.microsoft.com/office/word/2018/wordml" xmlns:w16sdtdh="http://schemas.microsoft.com/office/word/2020/wordml/sdtdatahash" xmlns:w16se="http://schemas.microsoft.com/office/word/2015/wordml/symex" xmlns:wpg="http://schemas.microsoft.com/office/word/2010/wordprocessingGroup" xmlns:wpi="http://schemas.microsoft.com/office/word/2010/wordprocessingInk" xmlns:wne="http://schemas.microsoft.com/office/word/2006/wordml" xmlns:wps="http://schemas.microsoft.com/office/word/2010/wordprocessingShape" mc:Ignorable="w14 w15 w16se w16cid w16 w16cex w16sdtdh wp14"><w15:person w15:author="MDPI"><w15:presenceInfo w15:providerId="None" w15:userId="MDPI"/></w15:person><w15:person w15:author="Juan Luis Sánchez González"><w15:presenceInfo w15:providerId="Windows Live" w15:userId="94f83ff54ea2fe60"/></w15:person><w15:person w15:author="mdpi535"><w15:presenceInfo w15:providerId="AD" w15:userId="S::mdpi535@MDPIROMANIA.onmicrosoft.com::d7938e5b-d42e-44fe-823c-3089cf262982"/></w15:person></w15:people></pkg:xmlData></pkg:part><pkg:part pkg:name="/docProps/core.xml" pkg:contentType="application/vnd.openxmlformats-package.core-properties+xml" pkg:padding="256"><pkg:xmlData><cp:coreProperties xmlns:cp="http://schemas.openxmlformats.org/package/2006/metadata/core-properties" xmlns:dc="http://purl.org/dc/elements/1.1/" xmlns:dcterms="http://purl.org/dc/terms/" xmlns:dcmitype="http://purl.org/dc/dcmitype/" xmlns:xsi="http://www.w3.org/2001/XMLSchema-instance"><dc:title/><dc:subject/><dc:creator>Juan Luis Sánchez González</dc:creator><cp:keywords/><dc:description/><cp:lastModifiedBy>Juan Luis Sánchez González</cp:lastModifiedBy><cp:revision>2</cp:revision><dcterms:created xsi:type="dcterms:W3CDTF">2022-04-22T06:11:00Z</dcterms:created><dcterms:modified xsi:type="dcterms:W3CDTF">2022-04-22T06:13:00Z</dcterms:modified></cp:coreProperties></pkg:xmlData></pkg:part><pkg:part pkg:name="/docProps/app.xml" pkg:contentType="application/vnd.openxmlformats-officedocument.extended-properties+xml" pkg:padding="256"><pkg:xmlData><Properties xmlns="http://schemas.openxmlformats.org/officeDocument/2006/extended-properties" xmlns:vt="http://schemas.openxmlformats.org/officeDocument/2006/docPropsVTypes"><Template>Normal.dotm</Template><TotalTime>1</TotalTime><Pages>2</Pages><Words>383</Words><Characters>2111</Characters><Application>Microsoft Office Word</Application><DocSecurity>0</DocSecurity><Lines>17</Lines><Paragraphs>4</Paragraphs><ScaleCrop>false</ScaleCrop><Company/><LinksUpToDate>false</LinksUpToDate><CharactersWithSpaces>2490</CharactersWithSpaces><SharedDoc>false</SharedDoc><HyperlinksChanged>false</HyperlinksChanged><AppVersion>16.0000</AppVersion></Properties></pkg:xmlData></pkg:part></pkg:package>
